# Supplementary material for: Cost-effectiveness of meglumine antimoniate versus miltefosine caregiver DOT for the treatment of pediatric cutaneous leishmaniasis
Source: PLoS Negl Trop Dis. 2017 Apr 6;11(4):e0005459. doi: 10.1371/journal.pntd.0005459 (PMC5404883; doi:10.1371/journal.pntd.0005459)
Supplement: S1 Spreadsheet Workbook — Requires SimVoi plug-in for modeling functionality. (XLSX) [file pntd.0005459.s001.xlsx]

## Sheet:  Monte Carlo Set Up
Cost Aggregator formatted for SimVoi
Meglumine Antimoniate WHO Prices			Miltefosine WHO Price 50mg+10mg			Miltefosine WHO Price 10mg
Patient Age	11		Patient Age	12		Patient Age	10		N.B. This sheet requires the SimVoi add-on for all formulas to function and to generate new cohorts. New cohorts are generated in new sheets in this workbook.
Patient Sex Male	0		Patient Sex Male	1		Patient Sex Male	0
Patient Weight	23.1139		Patient Weight	51.8904		Patient Weight	51.8904
Medication cost per unit (per ampule, WHO price)	2461.65		Medication cost per unit (box of 56 10mg pills, WHO price)	94966.3		Medication cost per unit (box of 56 10mg pills, WHO price)	97738.1
Units of medication necessary	40		Units of medication necessary	6		Units of medication necessary	6		N.B. Formulas on this sheet reference data in other sheets.
Medication Cost	98466		Medication Cost	569798		Medication Cost	586428
Supplies Cost	28487.9		Supplies Cost (clinic)	0		Supplies cost (clinic)	0
Complication	1		Complication	0		Complication	1
CTC 1 Complication	1		CTC 1 Complication	0		CTC 1 Complication	1
CTC 2 Complication	0		CTC 2 Complication	0		CTC 2 Complication	0
CTC 3 Complication	0		CTC 3 Complication	0		CTC 3 Complication	0
CTC 1 Cost	0		CTC 1 Cost	0		CTC 1 Cost	0
CTC 2 Cost	77864.3		CTC 2 Cost	63576.9		CTC 2 Cost	75602.7
CTC 3 Cost	242062		CTC 3 Cost	274736		CTC 3 Cost	254420
Adverse Event Cost	0		Adverse Event Cost	0		Adverse Event Cost	0
Transport (large city)	8961.37		Transport (large city)	6702.8		Transport (large city)	21626.2
Transport (local)	38198.8		Transport (local)	0		Transport (local)	0
Childcare	23600.3		Childcare	716.848		Childcare	108.928
Lodging	268832		Lodging	3806.74		Lodging	22494.1
Food (outside of home)	524592		Food (outside of home)	8314.7		Food (outside of home)	13888.7
Treatment Cost	42191.6		Treatment Cost	1016.85		Treatment Cost	482.035
Daily Income Lost	0		Daily Income Lost	0		Daily Income Lost	0
Clinic Provides Supplies	0		Clinic Provide Supples	1		Clinic Provide Supples	1
Patient Provides Supplies	1		Patient Provides Supplies	0		Patient Provides Supplies	0
Cure Rate	0.65419		Miltefosine Cure Rate	0.725113		Miltefosine Cure Rate	0.763734
MA Patient Cost/Cure	1.42904e+06		Miltefosine WHO 50+10 Patient Cost/Cure	28351.4		Miltefosine WHO 10 Patient Cost/Cure	76728.3
MA Healthcare System Cost/Cure	150516		Miltefosine WHO 50+10 Healthcare System Cost/Cure	785806		Miltefosine WHO 10 Healthcare System Cost/Cure	767843
MA Societal Cost/Cure	1.57956e+06		Miltefosine WHO 50+10 Societal Cost/Cure	814157		Miltefosine WHO 10 Societal Cost/Cure	844572
MA Patient Cost/Cure (USD)	696.626		Miltefosine Patient Cost/Cure (USD)	13.8207		Miltefosine 10mg Patient Cost/Cure (USD)	37.4034
MA Healthcare System Cost/Cure (USD)	73.3732		Miltefosine Healthcare System Cost/Cure (USD)	383.063		Miltefosine 10mg Healthcare System Cost/Cure (USD)	374.307
MA Societal Cost/Cure (USD)	769.999		Miltefosine Societal Cost/Cure (USD)	396.884		Miltefosine 10mg Societal Cost/Cure (USD)	411.71

## Sheet: RCT Synthesis
Synthesis of pediatric cohorts in RTCs comparing miltefosine and meglumine antimoniate for New World Cutaneous Leishmaniasis caused by Leishmania (Viannia)
Study	Machado et al.	Chrusciak-Talhari et al.	Rubiano et al.****	Total	Weighted Average	95% CI lower	95% CI upper										Chi2 of Cure Rates, p = 0.286
Year	2010	2011	2012
Country	Brasil	Brasil	Colombia
Primary Leismania species	L. brasiliensis	L. guayanensis, L. brasiliensis, L. lainsoni	L. panamensis, L. brasiliensis
Age Min	2	2	2	2	*	-	-
Age Max	12	12	12	12	*	-	-
N, MA	10	10	58	78	-	-	-
Boys, MA	5	7	31	43	-	-	-
Girls, MA	5	3	27	35	-	-	-
% Male, MA	0.5	0.7	0.534483	0.551282	-	-	-
Finished Treatment, MA	**	**	56	**	**	**	**
Cure, MA	7	5	40	52	-	-	-
Cure Rate Meglumine Antimoniate (ITT)	0.7	0.5	0.69	-	0.666923	0.641914	0.691932
Cure Rate Meglumine Antimoniate (PP)	**	0.56	0.71	-	**	**	**
Clinical Advese Event rate - Meglumine antimoniate	0.67	0.33	0.84	-	0.752821	0.695192	0.810449
CAE Percentage - CTC grade 1 - Meglumine Antimoniate	0.6591	1	0.925	-	0.900526	0.860771	0.94028
CAE Pecentage - CTC grade 2 - Meglumine Antimoniate	0.3182	0	0.042	-	0.0720256	0.0336622	0.110389
CAE Pecentage - CTC grade 3 - Meglumine Antimoniate	0.0227	0	0.032	-	0.0267051	0.0230521	0.0303582
N, Miltefosine	22	20	58	100	-	-	-
Boy Miltefosine	15	13	24	52	-	-	-
Girl Miltefosine	7	7	34	48	-	-	-
% Male	0.681818	0.65	0.413793	0.52	-	-	-
Finished Tratment, Miltefosine	**	**	55	**	**	**	**
Cure, Miltefosine	15	11	48	74	-	-	-
Cure Rate Miltefosine (ITT)	0.681818	0.545455	0.827586	-	0.739091	0.711437	0.766744
Cure Rate Miltefosine (PP)	**	0.631579	0.872727	-	**	**	**
Clinical Advese event rate - Miltefosine	0.67	***	0.754386	-	0.584944	0.573249	0.596639
CAE Pecentage - CTC grade 1 - Miltefosine	0.824074	0.733333	0.975	-	0.893463	0.869537	0.917389
CAE Pecentage - CTC grade 2 - Miltefosine	0.166667	0.266667	0.025	-	0.1045	0.0807001	0.1283
CAE Pecentage - CTC grade 3 - Miltefosine	0.0185185	0	0	-	0.00407407	0.00197854	0.0061696
Notes	*No average age for pediatric cohort, **Noncomplient patients not identified by age group, pediatric complication rate data not seperated out by drug, but AE rates were reported to be very similar between drugs,	***Pediatric complication rate data not seperated out	****Adverse event severity rate specified only as 95% CTC grade 1 in paper, further analysis from primary data		***Adverse events taken from two studies for which the were reported per-person

## Sheet: Clinical Adverse Event Costs
Grade	Definition	Action	Cost-(drugs & diagnosis)	Drugs & Diagnosis**	Mean Total Cost	Standard Deviation	Notes	**assuming drugs and diagnostics add 50%
CTC grade 1	Mild; asymptomatic or mild symptoms; clinical or diagnostic observations only; intervention not indicated	no treatment	0	0	0	0	Common Terminology Criteria for Adverse Events v4.0 (CTCAE)
CTC grade 2*	Moderate; minimal, local or noninvasive intervention indicated; limiting age-appropriate instrumental ADL	health center visit	48498.6	24249.3	72747.8	10320		*represents a mean value for possible hospital levels of atention
CTC grade 3*	Severe or medically significant but not immediately life-threatening; hospitalization or prolongation of hospitalization indicated; disabling; limiting self care ADL	overnight hospitalization	156012	78006	234018	32144.2
CTC grade 4*	Life-threatening consequences; urgent intervention indicated	one week hospitalization	1.09208e+06	546042	1.63813e+06	225010
CTC grade 5*	Death related to AE	one week hospitalization followed by death	1.09208e+06	546042	1.63813e+06	225010
Health Services Data from WHO in 2008 Pesos
Setting	Health Center (no beds)	Health Center (beds)	Primary-level Hospital	Secondary-level Hospital	Teaching Hospital	Notes
Inpatienit/day			102515	106948	138288	From WHO Choice 2011 for 2008
Outpatient/visit	28217.3	34840.6	39704.7	41374.8
Services Data from WHO Adjusted to December 2015 Pesos
Setting	Health Center (no beds)	Health Center (beds)	Primary-level Hospital	Secondary-level Hospital	Teaching Hospital	Notes
Inpatienit/day	0	0	137974	143940	186122	From WHO Choice 2011 for 2008, and with Banco de Republica inflation rates up to April 2015
Outpatient/visit	37977.6	46891.9	53438.5	55686.3	0
Services Data from WHO Adjusted to December 2015 USD
Setting	Health Center (no beds)	Health Center (beds)	Primary-level Hospital	Secondary-level Hospital	Teaching Hospital	Notes
Inpatienit/day	0	0	90.5243	94.4387	122.114	From WHO Choice 2011 for 2008, and with Banco de Republica inflation rates up to April 2015, and using 2011-2015 average USD/COP exchange rates	Inpatient Average (USD)	102.359
Outpatient/visit	24.917	30.7656	35.0608	36.5355	0		Outpatient Average (USD)	31.8197

## Sheet: Drug Prices
	Drug Costs (WHO, January 2010)
	Meglumine Antimoniate			Miltefosine
	1x5 mL vial			56x50mg		56x10mg
Dollars	1.2		Euros	45.28	54.92	34.36	39.3
COP	2461.65		COP	118243	143417	89726.8	102627
			Mean COP	130830		96176.9
			Standard Deviation (COP)	5000		5000

## Sheet: Demographics
Weights, from the Encuesta Nacional de la Situacion Nutricional 2010									Age, from Chapparal and Tumaco Public Health Reports				Sex, from Chapparal and Tumaco Public Health Reports
									2	Mean	7.11736		F	Female	504
GIRLS									2	Standard Deviation	3.08285		M	Male	510			Base Case for Weight	=
Age	N	Mean	95% CI Low	95% CI High	Standard error	Standard Deviation	Random Patient Value		2	Random Sample	11		F	Proportion Female	0.497041
2	1764	12.3	12.2	12.4	0.05	2.1	11.7867		2				F
3	1769	14.5	14.4	14.6	0.05	2.10297	17.982		2				M
4	1818	16.4	16.2	16.5	0.075	3.19785	18.8271		2				F
5	1851	18.4	18.2	18.6	0.1	4.30232	16.1028		2				F
6	1916	20.8	20.6	21	0.1	4.37721	19.6598		2				M
7	1870	23.6	23.4	23.9	0.125	5.40544	26.5301		2				M
8	1868	26.3	26	26.6	0.15	6.48305	31.5551		2				M
9	1961	29.3	28.9	29.6	0.175	7.74956	20.8456		2				M
10	2010	33.6	33.1	34	0.225	10.0874	41.9082		2				F
11	1983	37.2	36.8	37.7	0.225	10.0194	23.1139		2				M
12	1915	42.6	42.1	43.1	0.25	10.9402	23.8032		2				F
									3				F
									3				M
BOYS									3				F
Age	N	Mean	95% CI Low	95% CI High	Standard Error	Standard Deviation	Random Patient Value		3				M
2	1787	12.8	12.7	12.9	0.05	2.11365	14.9736		3				F
3	1878	14.9	14.8	15	0.05	2.16679	15.0326		3				M
4	1901	16.8	16.7	17	0.075	3.27003	13.6694		3				M
5	1969	18.9	18.7	19.2	0.125	5.54668	21.6598		3				F
6	1970	21.5	21.2	21.7	0.125	5.54809	20.3894		3				M
7	2008	23.6	23.4	23.9	0.125	5.60134	22.1699		3				M
8	2017	26.3	26	26.6	0.15	6.73665	26.6839		4				F
9	1939	29.1	28.8	29.5	0.175	7.70596	32.1306		4				F
10	2080	32.1	31.7	32.5	0.2	9.1214	46.0087		4				F
11	1999	35.4	35	35.9	0.225	10.0598	22.9897		4				M
12	1876	39.6	39	40.1	0.275	11.911	51.8904		4				M
									4				F
									4				M
									4				F
									4				F
									4				F
									4				M
									4				M
									4				M
									4				F
									4				F
									4				F
									4				F
									4				M
									4				M
									4				F
									4				F
									4				F
									4				M
									4				M
									4				F
									5				M
									5				M
									5				M
									5				F
									5				M
									5				M
									5				F
									5				F
									5				F
									5				F
									5				F
									5				F
									5				M
									5				M
									5				F
									5				M
									5				M
									6				F
									6				M
									6				F
									6				F
									6				F
									6				M
									6				M
									6				F
									6				F
									6				F
									6				M
									6				F
									6				M
									7				M
									7				F
									7				F
									7				F
									7				F
									7				M
									7				M
									7				M
									7				M
									7				F
									7				F
									7				M
									7				M
									7				M
									7				F
									7				M
									7				F
									8				M
									8				M
									8				F
									8				F
									8				F
									8				F
									8				F
									8				M
									8				M
									8				M
									8				F
									8				F
									8				F
									8				M
									8				F
									8				F
									9				F
									9				M
									9				F
									9				M
									9				M
									9				F
									9				F
									9				M
									9				M
									9				F
									9				M
									9				F
									9				F
									9				F
									9				M
									9				M
									10				M
									10				M
									10				F
									10				F
									10				F
									10				F
									10				M
									10				F
									10				F
									10				F
									10				M
									10				M
									10				F
									10				M
									11				F
									11				F
									11				M
									11				M
									11				M
									11				F
									11				F
									11				M
									11				M
									11				M
									11				F
									11				F
									11				M
									11				F
									11				M
									11				M
									12				M
									12				F
									12				M
									12				F
									12				F
									12				M
									12				M
									12				F
									12				F
									12				F
									12				F
									2				M
									2				M
									2				F
									2				M
									2				F
									2				F
									2				F
									2				M
									2				M
									2				F
									2				F
									2				F
									2				F
									2				M
									2				M
									2				M
									2				F
									2				M
									2				F
									2				M
									2				M
									2				F
									2				F
									2				M
									2				M
									2				M
									2				M
									2				F
									2				F
									2				M
									2				M
									2				F
									2				M
									2				M
									2				F
									2				F
									2				F
									2				F
									2				M
									2				M
									2				M
									2				F
									2				M
									2				F
									2				M
									2				M
									2				F
									2				F
									2				M
									2				F
									2				M
									2				M
									2				F
									2				M
									2				M
									2				M
									2				F
									2				M
									2				M
									2				F
									2				F
									2				F
									3				F
									3				M
									3				F
									3				M
									3				M
									3				M
									3				F
									3				M
									3				F
									3				M
									3				F
									3				M
									3				F
									3				F
									3				M
									3				F
									3				F
									3				M
									3				F
									3				F
									3				F
									3				M
									3				F
									3				F
									3				M
									3				F
									3				M
									3				M
									3				F
									3				F
									3				M
									3				M
									3				F
									3				F
									3				F
									3				M
									3				F
									3				M
									3				M
									3				F
									3				M
									3				M
									3				M
									3				M
									3				M
									3				F
									3				M
									3				F
									3				F
									3				F
									3				F
									3				M
									3				M
									3				F
									3				M
									3				M
									3				M
									3				M
									3				M
									3				M
									3				M
									3				F
									3				M
									3				F
									3				F
									3				F
									3				F
									3				M
									4				M
									4				F
									4				F
									4				F
									4				F
									4				F
									4				M
									4				F
									4				M
									4				F
									4				M
									4				F
									4				F
									4				F
									4				F
									4				F
									4				F
									4				F
									4				F
									4				F
									4				M
									4				M
									4				F
									4				F
									4				M
									4				M
									4				F
									4				F
									4				M
									4				M
									4				F
									4				M
									4				M
									4				M
									4				F
									4				F
									4				M
									4				F
									4				F
									4				M
									4				M
									4				F
									4				M
									4				M
									4				F
									4				M
									4				F
									4				M
									4				F
									4				M
									4				M
									4				M
									4				M
									4				M
									4				F
									4				M
									4				F
									4				F
									4				F
									4				F
									4				M
									4				M
									4				F
									4				F
									4				F
									4				M
									4				F
									4				F
									4				M
									4				M
									4				F
									4				M
									4				F
									4				M
									4				M
									4				F
									4				M
									4				M
									5				F
									5				F
									5				M
									5				M
									5				F
									5				F
									5				F
									5				M
									5				F
									5				F
									5				M
									5				F
									5				M
									5				M
									5				F
									5				M
									5				M
									5				M
									5				M
									5				F
									5				M
									5				M
									5				M
									5				M
									5				M
									5				M
									5				F
									5				M
									5				F
									5				M
									5				F
									5				F
									5				F
									5				F
									5				M
									5				M
									5				F
									5				M
									5				M
									5				M
									5				F
									5				F
									5				M
									5				M
									5				M
									5				M
									5				F
									5				F
									5				M
									5				M
									5				M
									5				F
									5				F
									5				F
									5				M
									5				M
									5				M
									5				M
									5				F
									5				F
									5				M
									5				M
									5				M
									5				M
									5				M
									5				F
									5				M
									5				M
									5				F
									5				F
									5				M
									5				M
									5				M
									5				M
									5				F
									5				M
									5				F
									5				M
									5				F
									5				M
									5				F
									5				M
									5				M
									5				M
									6				F
									6				M
									6				M
									6				M
									6				F
									6				M
									6				F
									6				F
									6				F
									6				F
									6				F
									6				F
									6				F
									6				F
									6				M
									6				M
									6				F
									6				F
									6				F
									6				F
									6				F
									6				F
									6				F
									6				F
									6				M
									6				F
									6				M
									6				M
									6				F
									6				M
									6				M
									6				M
									6				F
									6				M
									6				M
									6				M
									6				M
									6				M
									6				M
									6				M
									6				M
									6				F
									6				F
									6				F
									6				M
									6				M
									6				F
									6				M
									6				M
									6				M
									6				M
									6				F
									6				F
									6				F
									6				F
									6				M
									6				F
									6				F
									6				F
									6				F
									6				M
									6				M
									6				M
									6				F
									6				F
									6				M
									7				M
									7				M
									7				M
									7				F
									7				F
									7				M
									7				M
									7				M
									7				F
									7				M
									7				F
									7				F
									7				F
									7				M
									7				F
									7				M
									7				M
									7				F
									7				M
									7				F
									7				M
									7				M
									7				M
									7				F
									7				M
									7				M
									7				M
									7				F
									7				M
									7				M
									7				F
									7				M
									7				M
									7				F
									7				F
									7				F
									7				F
									7				F
									7				F
									7				F
									7				M
									7				M
									7				F
									7				M
									7				M
									7				F
									7				M
									7				M
									7				M
									7				F
									7				F
									7				M
									7				M
									7				M
									7				M
									7				M
									7				M
									7				M
									7				M
									7				F
									7				F
									7				M
									7				F
									7				F
									7				F
									7				F
									7				F
									7				M
									7				F
									7				F
									7				F
									7				M
									7				F
									7				M
									7				F
									7				F
									7				F
									7				M
									7				M
									7				F
									7				M
									7				M
									7				F
									7				F
									7				F
									7				M
									8				F
									8				M
									8				M
									8				M
									8				M
									8				M
									8				F
									8				M
									8				M
									8				M
									8				F
									8				M
									8				F
									8				F
									8				F
									8				M
									8				M
									8				M
									8				F
									8				M
									8				M
									8				M
									8				M
									8				M
									8				F
									8				F
									8				M
									8				M
									8				M
									8				F
									8				F
									8				M
									8				M
									8				F
									8				M
									8				F
									8				M
									8				F
									8				M
									8				M
									8				M
									8				F
									8				M
									8				F
									8				M
									8				F
									8				F
									8				M
									8				F
									8				F
									8				M
									8				M
									8				F
									8				M
									8				M
									8				M
									8				F
									8				M
									8				F
									8				M
									8				M
									8				F
									8				F
									8				F
									8				F
									8				F
									8				M
									8				F
									8				M
									8				F
									8				F
									8				M
									8				F
									8				M
									8				M
									8				F
									8				F
									8				F
									8				F
									8				F
									8				F
									8				M
									8				F
									8				F
									8				F
									8				M
									8				M
									9				M
									9				F
									9				F
									9				F
									9				F
									9				F
									9				M
									9				M
									9				M
									9				F
									9				M
									9				F
									9				F
									9				F
									9				M
									9				F
									9				F
									9				F
									9				F
									9				F
									9				M
									9				F
									9				F
									9				F
									9				F
									9				F
									9				M
									9				M
									9				M
									9				F
									9				F
									9				M
									9				M
									9				F
									9				F
									9				M
									9				M
									9				F
									9				M
									9				F
									9				M
									9				F
									9				F
									9				F
									9				F
									9				F
									9				F
									9				F
									9				F
									9				M
									9				F
									9				M
									9				F
									9				F
									9				M
									9				M
									9				F
									9				F
									9				M
									9				M
									9				F
									9				F
									9				F
									9				F
									9				M
									9				M
									9				F
									9				M
									9				F
									9				F
									9				M
									9				F
									9				M
									9				M
									9				F
									9				M
									10				F
									10				F
									10				M
									10				F
									10				F
									10				F
									10				M
									10				F
									10				M
									10				F
									10				F
									10				M
									10				M
									10				F
									10				M
									10				M
									10				M
									10				F
									10				M
									10				M
									10				F
									10				F
									10				M
									10				F
									10				M
									10				F
									10				F
									10				F
									10				F
									10				F
									10				M
									10				M
									10				M
									10				M
									10				F
									10				F
									10				F
									10				M
									10				M
									10				M
									10				M
									10				F
									10				M
									10				F
									10				F
									10				F
									10				M
									10				F
									10				M
									10				M
									10				F
									10				F
									10				F
									10				M
									10				M
									10				M
									10				M
									10				M
									10				M
									10				F
									10				M
									10				M
									10				F
									10				M
									10				F
									10				M
									10				M
									10				F
									10				M
									10				F
									10				F
									10				M
									10				F
									10				M
									11				M
									11				F
									11				F
									11				F
									11				M
									11				M
									11				M
									11				M
									11				M
									11				M
									11				M
									11				M
									11				M
									11				F
									11				F
									11				M
									11				M
									11				F
									11				M
									11				F
									11				F
									11				F
									11				M
									11				M
									11				F
									11				F
									11				M
									11				F
									11				F
									11				F
									11				M
									11				M
									11				M
									11				M
									11				M
									11				M
									11				F
									11				F
									11				M
									11				M
									11				F
									11				M
									11				M
									11				F
									11				M
									11				F
									11				M
									11				M
									11				M
									11				F
									11				F
									11				F
									11				M
									11				F
									11				F
									11				F
									11				M
									11				F
									11				M
									11				M
									11				M
									11				F
									11				M
									11				F
									11				F
									11				M
									11				F
									11				F
									11				F
									11				F
									11				F
									11				F
									11				F
									11				M
									11				F
									11				F
									11				F
									11				F
									11				F
									11				F
									11				M
									11				M
									11				F
									11				M
									11				M
									11				M
									11				M
									11				M
									11				M
									12				F
									12				M
									12				F
									12				F
									12				M
									12				M
									12				M
									12				F
									12				F
									12				M
									12				F
									12				F
									12				M
									12				F
									12				M
									12				F
									12				M
									12				M
									12				M
									12				F
									12				F
									12				F
									12				M
									12				F
									12				F
									12				M
									12				F
									12				F
									12				M
									12				F
									12				M
									12				M
									12				M
									12				F
									12				F
									12				F
									12				M
									12				M
									12				M
									12				M
									12				M
									12				F
									12				F
									12				M
									12				M
									12				M
									12				F
									12				M
									12				F
									12				M
									12				F
									12				M
									12				F
									12				M
									12				M
									12				F
									12				M
									12				M
									12				F
									12				F
									12				F
									12				M
									12				M
									12				M
									12				M
									12				M
									12				F
									12				F
									12				F
									12				M
									12				F
									12				M
									12				M
									12				M
									12				M

## Sheet: Economic Inidicators
Health Consumer Price Index from Banco de la Republica, December 2014				COP/USD Historic Exchange Rate from Banco de la Republica, December 2015			COP/Euro Historic Exchange Rate from Banco de la Republica, December 2015			Minimum Salary (COP) from Banco de la Republica, December 2015
Base: December 2008 = 100
	Health IPC Infation Rate since 2008	1.3459		5-year average	2051.37	54795	5-year Average	2611.37			2015 Minimum Daily Wage	21478.3
						26.7114
Year	Month	Health IPC		Date	COP/USD		Date	COP/Euro		Year	Minimum Daily Wage	Minimum Montly Salary	% change year-over-year	Relevant National Decrees
2009	January	101.107		2011-01-01	1913.98		2015-12-31	3421.27		2011	17853.3	535600	4	033 de enero 11 de 2011
	February	102.188		2011-02-01	1913.98		2015-12-30	3443.45		2012	18890	566700	5.8	4919 de diciembre 26 de 2011
	March	103.189		2011-03-01	1913.98		2015-12-29	3469.06		2013	19650	589500	4.02	2738 de diciembre 28 de 2012
	April	103.634		2011-04-01	1902.71		2015-12-28	3480.19		2014	20533.3	616000	4.5	3068 de diciembre 30 de 2013
	May	104.037		2011-05-01	1899.86		2015-12-27	3476.07		2015	21478.3	644350	4.6	2731 de diciembre 30 de 2014
	June	104.296		2011-06-01	1894.82		2015-12-26	3476.07
	July	104.58		2011-07-01	1869.94		2015-12-25	3476.07
	August	104.676		2011-08-01	1859.97		2015-12-24	3567.2
	September	104.804		2011-09-01	1859.97		2015-12-23	3598.11
	October	104.845		2011-10-01	1859.97		2015-12-22	3654.81
	November	104.894		2011-11-01	1859.97		2015-12-21	3643.91
	December	104.942		2011-12-01	1856.79		2015-12-20	3619.55
2010	January	106.045		13/01/2011	1855.46		2015-12-19	3619.55
	February	106.819		14/01/2011	1864.36		2015-12-18	3614.87
	March	107.59		15/01/2011	1872.46		2015-12-17	3594.42
	April	107.905		16/01/2011	1872.46		2015-12-16	3642.08
	May	108.303		17/01/2011	1872.46		2015-12-15	3665.09
	June	108.678		18/01/2011	1872.46		2015-12-14	3638.37
	July	108.973		19/01/2011	1864.64		2015-12-13	3628.31
	August	109.196		20/01/2011	1841.9		2015-12-12	3628.31
	September	109.205		21/01/2011	1849.59		2015-12-11	3584.54
	October	109.232		22/01/2011	1838.94		2015-12-10	3602.67
	November	109.348		23/01/2011	1838.94		2015-12-09	3603.41
	December	109.463		24/01/2011	1838.94		2015-12-08	3573.33
2011	January	110.211		25/01/2011	1842.43		2015-12-07	3450.25
	February	110.876		26/01/2011	1853.71		2015-12-06	3461.69
	March	111.606		27/01/2011	1862.05		2015-12-05	3461.69
	April	111.848		28/01/2011	1858.7		2015-12-04	3428.92
	May	111.995		29/01/2011	1857.98		2015-12-03	3436.31
	June	112.116		30/01/2011	1857.98		2015-12-02	3311.41
	July	112.45		31/01/2011	1857.98		2015-12-01	3332.99
	August	112.511		2011-01-02	1867.82		2015-11-30	3275.23
	September	112.673		2011-02-02	1853.33		2015-11-29	3285.46
	October	113.048		2011-03-02	1852.67		2015-11-28	3285.46
	November	113.342		2011-04-02	1863.03		2015-11-27	3284.03
	December	113.45		2011-05-02	1872.01		2015-11-26	3291.62
2012	January	114.503		2011-06-02	1872.01		2015-11-25	3259.43
	February	115.653		2011-07-02	1872.01		2015-11-24	3284.53
	March	116.604		2011-08-02	1871.81		2015-11-23	3235.79
	April	117.124		2011-09-02	1875.32		2015-11-22	3251.48
	May	117.334		2011-10-02	1891.54		2015-11-21	3251.48
	June	117.339		2011-11-02	1889.1		2015-11-20	3288.54
	July	117.603		2011-12-02	1880.37		2015-11-19	3337.66
	August	117.771		13/02/2011	1880.37		2015-11-18	3267.82
	September	117.961		14/02/2011	1880.37		2015-11-17	3273.14
	October	118.182		15/02/2011	1891.84		2015-11-16	3293.58
	November	118.247		16/02/2011	1902.01		2015-11-15	3298.04
	December	118.294		17/02/2011	1907.69		2015-11-14	3298.04
2013	January	118.872		18/02/2011	1893.46		2015-11-13	3229.49
	February	120.017		19/02/2011	1879.15		2015-11-12	3157.37
	March	120.817		20/02/2011	1879.15		2015-11-11	3149.74
	April	121.345		21/02/2011	1879.15		2015-11-10	3123.73
	May	121.664		22/02/2011	1879.15		2015-11-09	3111.96
	June	122.055		23/02/2011	1889.69		2015-11-08	3110.94
	July	122.197		24/02/2011	1898.28		2015-11-07	3110.94
	August	122.62		25/02/2011	1898.39		2015-11-06	3064.89
	September	122.999		26/02/2011	1895.56		2015-11-05	3063.11
	October	123.113		27/02/2011	1895.56		2015-11-04	3068.65
	November	123.267		28/02/2011	1895.56		2015-11-03	3173.7
	December	123.54		2011-01-03	1907.37		2015-11-02	3197.61
2014	January	124.532		2011-02-03	1913.21		2015-11-01	3201.09
	February	125.227		2011-03-03	1916.05		2015-10-31	3201.09
	March	125.956		2011-04-03	1904.73		2015-10-30	3227.04
	April	126.41		2011-05-03	1890.23		2015-10-29	3207.86
	May	126.687		2011-06-03	1890.23		2015-10-28	3265.29
	June	126.812		2011-07-03	1890.23		2015-10-27	3224.62
	July	126.951		2011-08-03	1893.17		2015-10-26	3217.41
	August	127.127		2011-09-03	1889.85		2015-10-25	3212.75
	September	127.331		2011-10-03	1879.49		2015-10-24	3212.75
	October	127.571		2011-11-03	1871.97		2015-10-23	3227.4
	November	127.578		2011-12-03	1866.2		2015-10-22	3310.96
	December	127.816		13/03/2011	1866.2		2015-10-21	3325.95
2015	January	128.771		14/03/2011	1866.2		2015-10-20	3304.06
	February	129.883		15/03/2011	1876.29		2015-10-19	3257.16
	March	131.179		16/03/2011	1887.67		2015-10-18	3276.45
	April	131.946		17/03/2011	1892.62		2015-10-17	3276.45
	May	132.275		18/03/2011	1876.78		2015-10-16	3309.42
	June	132.547		19/03/2011	1874.79		2015-10-15	3334.75
	July	132.904		20/03/2011	1874.79		2015-10-14	3328.68
	August	133.098		21/03/2011	1874.79		2015-10-13	3247.98
	September	133.255		22/03/2011	1874.79		2015-10-12	3247.69
	October	133.715		23/03/2011	1866.34		2015-10-11	3242.55
	November	134.093		24/03/2011	1867.74		2015-10-10	3242.55
	December	134.59		25/03/2011	1865.11		2015-10-09	3278.28
				26/03/2011	1871.37		2015-10-08	3261.35
				27/03/2011	1871.37		2015-10-07	3274.17
				28/03/2011	1871.37		2015-10-06	3346.41
				29/03/2011	1877.84		2015-10-05	3402.58
				30/03/2011	1888		2015-10-04	3422
				31/03/2011	1879.47		2015-10-03	3422
				2011-01-04	1870.6		2015-10-02	3452.39
				2011-02-04	1858.95		2015-10-01	3458.39
				2011-03-04	1858.95		2015-09-30	3484.87
				2011-04-04	1858.95		2015-09-29	3474.66
				2011-05-04	1846.78		2015-09-28	3452.71
				2011-06-04	1838.29		2015-09-27	3441.93
				2011-07-04	1826.97		2015-09-26	3441.93
				2011-08-04	1825.09		2015-09-25	3503.08
				2011-09-04	1817.35		2015-09-24	3498.62
				2011-10-04	1817.35		2015-09-23	3416.77
				2011-11-04	1817.35		2015-09-22	3341.92
				2011-12-04	1815.79		2015-09-21	3341.6
				13/04/2011	1818.14		2015-09-20	3395.92
				14/04/2011	1818.91		2015-09-19	3395.92
				15/04/2011	1811.1		2015-09-18	3384.81
				16/04/2011	1800.63		2015-09-17	3382.55
				17/04/2011	1800.63		2015-09-16	3417.21
				18/04/2011	1800.63		2015-09-15	3419.25
				19/04/2011	1799.79		2015-09-14	3402.54
				20/04/2011	1790.54		2015-09-13	3400.73
				21/04/2011	1782.59		2015-09-12	3400.73
				22/04/2011	1782.59		2015-09-11	3477.04
				23/04/2011	1782.59		2015-09-10	3485.04
				24/04/2011	1782.59		2015-09-09	3504.88
				25/04/2011	1782.59		2015-09-08	3482.66
				26/04/2011	1781.56		2015-09-07	3474.41
				27/04/2011	1787.88		2015-09-06	3460.87
				28/04/2011	1784.11		2015-09-05	3460.87
				29/04/2011	1767.54		2015-09-04	3467.96
				30/04/2011	1768.19		2015-09-03	3486.9
				2011-01-05	1768.19		2015-09-02	3474.31
				2011-02-05	1768.19		2015-09-01	3467.58
				2011-03-05	1768.37		2015-08-31	3474.78
				2011-04-05	1767.05		2015-08-30	3479.9
				2011-05-05	1763.45		2015-08-29	3479.9
				2011-06-05	1769.46		2015-08-28	3585.8
				2011-07-05	1763.12		2015-08-27	3632.15
				2011-08-05	1763.12		2015-08-26	3642.87
				2011-09-05	1763.12		2015-08-25	3661.07
				2011-10-05	1779.7		2015-08-24	3591.41
				2011-11-05	1791.72		2015-08-23	3510.28
				2011-12-05	1798.66		2015-08-22	3510.28
				13/05/2011	1807.86		2015-08-21	3454.9
				14/05/2011	1805.37		2015-08-20	3390.01
				15/05/2011	1805.37		2015-08-19	3320.35
				16/05/2011	1805.37		2015-08-18	3291.72
				17/05/2011	1814.98		2015-08-17	3303.66
				18/05/2011	1826.03		2015-08-16	3314.54
				19/05/2011	1824.62		2015-08-15	3314.54
				20/05/2011	1814.99		2015-08-14	3295.66
				21/05/2011	1819.86		2015-08-13	3268.85
				22/05/2011	1819.86		2015-08-12	3294.16
				23/05/2011	1819.86		2015-08-11	3218.63
				24/05/2011	1828.12		2015-08-10	3245.08
				25/05/2011	1828.64		2015-08-09	3225.13
				26/05/2011	1831.58		2015-08-08	3225.13
				27/05/2011	1829.75		2015-08-07	3225.13
				28/05/2011	1817.34		2015-08-06	3214.94
				29/05/2011	1817.34		2015-08-05	3158.84
				30/05/2011	1817.34		2015-08-04	3181.81
				31/05/2011	1817.34		2015-08-03	3140.89
				2011-01-06	1797.83		2015-08-02	3162.64
				2011-02-06	1789.41		2015-08-01	3162.64
				2011-03-06	1784.12		2015-07-31	3166.54
				2011-04-06	1785.05		2015-07-30	3119.29
				2011-05-06	1785.05		2015-07-29	3150.12
				2011-06-06	1785.05		2015-07-28	3150.25
				2011-07-06	1785.05		2015-07-27	3172.21
				2011-08-06	1770.13		2015-07-26	3133.35
				2011-09-06	1769.83		2015-07-25	3133.35
				2011-10-06	1772.59		2015-07-24	3078.41
				2011-11-06	1774.94		2015-07-23	3063.29
				2011-12-06	1774.94		2015-07-22	3011.61
				13/06/2011	1774.94		2015-07-21	3008.77
				14/06/2011	1777.64		2015-07-20	2989.5
				15/06/2011	1774.24		2015-07-19	2986.75
				16/06/2011	1781.4		2015-07-18	2986.75
				17/06/2011	1793.92		2015-07-17	2960
				18/06/2011	1787.8		2015-07-16	2958.16
				19/06/2011	1787.8		2015-07-15	2945.33
				20/06/2011	1787.8		2015-07-14	2962.89
				21/06/2011	1789.47		2015-07-13	2936.91
				22/06/2011	1780.48		2015-07-12	2980.25
				23/06/2011	1779.1		2015-07-11	2980.25
				24/06/2011	1788.11		2015-07-10	2984.07
				25/06/2011	1787.8		2015-07-09	2972.11
				26/06/2011	1787.8		2015-07-08	2976.65
				27/06/2011	1787.8		2015-07-07	2914.76
				28/06/2011	1787.8		2015-07-06	2926.96
				29/06/2011	1786.73		2015-07-05	2933.83
				30/06/2011	1780.16		2015-07-04	2933.83
				2011-01-07	1772.32		2015-07-03	2912.67
				2011-02-07	1762.59		2015-07-02	2916.93
				2011-03-07	1762.59		2015-07-01	2885.05
				2011-04-07	1762.59		2015-06-30	2880.33
				2011-05-07	1762.59		2015-06-29	2882.53
				2011-06-07	1766.57		2015-06-28	2879.94
				2011-07-07	1767.47		2015-06-27	2879.94
				2011-08-07	1759.38		2015-06-26	2847.75
				2011-09-07	1759.41		2015-06-25	2872.73
				2011-10-07	1759.41		2015-06-24	2852.88
				2011-11-07	1759.41		2015-06-23	2838.01
				2011-12-07	1768.42		2015-06-22	2904.06
				13/07/2011	1765.32		2015-06-21	2886.86
				14/07/2011	1758.25		2015-06-20	2886.86
				15/07/2011	1748.41		2015-06-19	2864.93
				16/07/2011	1750.9		2015-06-18	2908.26
				17/07/2011	1750.9		2015-06-17	2844.01
				18/07/2011	1750.9		2015-06-16	2848.97
				19/07/2011	1758.99		2015-06-15	2853.79
				20/07/2011	1757.49		2015-06-14	2857.59
				21/07/2011	1757.49		2015-06-13	2857.59
				22/07/2011	1756.38		2015-06-12	2860.57
				23/07/2011	1757.35		2015-06-11	2834.46
				24/07/2011	1757.35		2015-06-10	2903.8
				25/07/2011	1757.35		2015-06-09	2950.17
				26/07/2011	1768.02		2015-06-08	2939.68
				27/07/2011	1759.88		2015-06-07	2914.76
				28/07/2011	1764.89		2015-06-06	2914.76
				29/07/2011	1771.15		2015-06-05	2875.76
				30/07/2011	1777.82		2015-06-04	2901.64
				31/07/2011	1777.82		2015-06-03	2877.7
				2011-01-08	1777.82		2015-06-02	2836.98
				2011-02-08	1771.81		2015-06-01	2761.2
				2011-03-08	1765.53		2015-05-31	2777.92
				2011-04-08	1772.52		2015-05-30	2777.92
				2011-05-08	1781.33		2015-05-29	2795.66
				2011-06-08	1792.68		2015-05-28	2782.18
				2011-07-08	1792.68		2015-05-27	2765.13
				2011-08-08	1792.68		2015-05-26	2724.61
				2011-09-08	1811.18		2015-05-25	2756.12
				2011-10-08	1811.68		2015-05-24	2756.12
				2011-11-08	1800.97		2015-05-23	2756.12
				2011-12-08	1793.47		2015-05-22	2744.18
				13/08/2011	1783.35		2015-05-21	2784.12
				14/08/2011	1783.35		2015-05-20	2748.37
				15/08/2011	1783.35		2015-05-19	2689.53
				16/08/2011	1783.35		2015-05-18	2746.69
				17/08/2011	1776.66		2015-05-17	2765.3
				18/08/2011	1767.29		2015-05-16	2765.3
				19/08/2011	1775.84		2015-05-15	2733.82
				20/08/2011	1779.05		2015-05-14	2706.02
				21/08/2011	1779.05		2015-05-13	2709.58
				22/08/2011	1779.05		2015-05-12	2678.39
				23/08/2011	1779.86		2015-05-11	2632.4
				24/08/2011	1781.91		2015-05-10	2648.22
				25/08/2011	1791.61		2015-05-09	2648.22
				26/08/2011	1791.05		2015-05-08	2657.92
				27/08/2011	1794.02		2015-05-07	2660.43
				28/08/2011	1794.02		2015-05-06	2710
				29/08/2011	1794.02		2015-05-05	2694.14
				30/08/2011	1787.52		2015-05-04	2671.59
				31/08/2011	1783.66		2015-05-03	2686.2
				2011-01-09	1780.26		2015-05-02	2686.2
				2011-02-09	1778.51		2015-05-01	2686.2
				2011-03-09	1782.8		2015-04-30	2675.94
				2011-04-09	1782.8		2015-04-29	2668.66
				2011-05-09	1782.8		2015-04-28	2657.31
				2011-06-09	1782.8		2015-04-27	2678.61
				2011-07-09	1791.89		2015-04-26	2674.18
				2011-08-09	1789.3		2015-04-25	2674.18
				2011-09-09	1789.9		2015-04-24	2685.09
				2011-10-09	1796.58		2015-04-23	2687.95
				2011-11-09	1796.58		2015-04-22	2647.79
				2011-12-09	1796.58		2015-04-21	2671.49
				13/09/2011	1811.34		2015-04-20	2683.26
				14/09/2011	1813.42		2015-04-19	2688.25
				15/09/2011	1824.15		2015-04-18	2688.25
				16/09/2011	1822.04		2015-04-17	2687.08
				17/09/2011	1820.29		2015-04-16	2711.93
				18/09/2011	1820.29		2015-04-15	2706.18
				19/09/2011	1820.29		2015-04-14	2713.55
				20/09/2011	1843.26		2015-04-13	2660.13
				21/09/2011	1854.96		2015-04-12	2673.71
				22/09/2011	1882.23		2015-04-11	2673.71
				23/09/2011	1915.63		2015-04-10	2651.07
				24/09/2011	1902.45		2015-04-09	2659.78
				25/09/2011	1902.45		2015-04-08	2717.35
				26/09/2011	1902.45		2015-04-07	2739.79
				27/09/2011	1903.31		2015-04-06	2842.68
				28/09/2011	1887.38		2015-04-05	2803.78
				29/09/2011	1907.75		2015-04-04	2803.78
				30/09/2011	1915.1		2015-04-03	2803.78
				2011-01-10	1929.01		2015-04-02	2803.78
				2011-02-10	1929.01		2015-04-01	2795.32
				2011-03-10	1929.01		2015-03-31	2766.68
				2011-04-10	1943.8		2015-03-30	2769.07
				2011-05-10	1972.76		2015-03-29	2784.54
				2011-06-10	1967.56		2015-03-28	2784.54
				2011-07-10	1952.09		2015-03-27	2778.49
				2011-08-10	1931.64		2015-03-26	2768.44
				2011-09-10	1931.64		2015-03-25	2776.31
				2011-10-10	1931.64		2015-03-24	2822.29
				2011-11-10	1931.64		2015-03-23	2827.46
				2011-12-10	1913.6		2015-03-22	2793.3
				13/10/2011	1896.72		2015-03-21	2793.3
				14/10/2011	1909.12		2015-03-20	2821.01
				15/10/2011	1895.33		2015-03-19	2816.81
				16/10/2011	1895.33		2015-03-18	2850.3
				17/10/2011	1895.33		2015-03-17	2836.79
				18/10/2011	1895.33		2015-03-16	2815.49
				19/10/2011	1902.47		2015-03-15	2800.32
				20/10/2011	1900.1		2015-03-14	2800.32
				21/10/2011	1905.95		2015-03-13	2746.2
				22/10/2011	1897.45		2015-03-12	2796.01
				23/10/2011	1897.45		2015-03-11	2769.5
				24/10/2011	1897.45		2015-03-10	2776.3
				25/10/2011	1878.78		2015-03-09	2782.66
				26/10/2011	1875.55		2015-03-08	2786.64
				27/10/2011	1878.1		2015-03-07	2786.64
				28/10/2011	1862.84		2015-03-06	2762.59
				29/10/2011	1863.06		2015-03-05	2830.06
				30/10/2011	1863.06		2015-03-04	2827.96
				31/10/2011	1863.06		2015-03-03	2820.76
				2011-01-11	1871.49		2015-03-02	2795.51
				2011-02-11	1891.38		2015-03-01	2800.75
				2011-03-11	1889.66		2015-02-28	2800.75
				2011-04-11	1905.38		2015-02-27	2786.83
				2011-05-11	1915.72		2015-02-26	2791.5
				2011-06-11	1915.72		2015-02-25	2840.05
				2011-07-11	1915.72		2015-02-24	2822.7
				2011-08-11	1915.72		2015-02-23	2788.14
				2011-09-11	1908.71		2015-02-22	2791.58
				2011-10-11	1917.69		2015-02-21	2791.58
				2011-11-11	1913.65		2015-02-20	2779.78
				2011-12-11	1913.65		2015-02-19	2767.56
				13/11/2011	1913.65		2015-02-18	2745.36
				14/11/2011	1913.65		2015-02-17	2708.66
				15/11/2011	1913.65		2015-02-16	2709.97
				16/11/2011	1915.41		2015-02-15	2709.5
				17/11/2011	1912.2		2015-02-14	2709.5
				18/11/2011	1910.83		2015-02-13	2737.77
				19/11/2011	1917.45		2015-02-12	2748.29
				20/11/2011	1917.45		2015-02-11	2691.36
				21/11/2011	1917.45		2015-02-10	2685.27
				22/11/2011	1928.47		2015-02-09	2703.24
				23/11/2011	1925.39		2015-02-08	2705.39
				24/11/2011	1932.63		2015-02-07	2705.39
				25/11/2011	1932.63		2015-02-06	2705.13
				26/11/2011	1948.48		2015-02-05	2722.64
				27/11/2011	1948.48		2015-02-04	2713
				28/11/2011	1948.48		2015-02-03	2755.99
				29/11/2011	1946.28		2015-02-02	2769.06
				30/11/2011	1967.18		2015-02-01	2754.66
				2011-01-12	1948.51		2015-01-31	2754.66
				2011-02-12	1949.56		2015-01-30	2705.29
				2011-03-12	1938.83		2015-01-29	2678.51
				2011-04-12	1938.83		2015-01-28	2700.42
				2011-05-12	1938.83		2015-01-27	2720.48
				2011-06-12	1936.29		2015-01-26	2686.24
				2011-07-12	1936.11		2015-01-25	2684.69
				2011-08-12	1930.57		2015-01-24	2684.69
				2011-09-12	1930.57		2015-01-23	2666.98
				2011-10-12	1927.1		2015-01-22	2696.05
				2011-11-12	1927.1		2015-01-21	2749.99
				2011-12-12	1927.1		2015-01-20	2758.78
				13/12/2011	1932.3		2015-01-19	2772.84
				14/12/2011	1929.01		2015-01-18	2740.9
				15/12/2011	1937.6		2015-01-17	2740.9
				16/12/2011	1935.96		2015-01-16	2758.15
				17/12/2011	1935.64		2015-01-15	2825.95
				18/12/2011	1935.64		2015-01-14	2878.54
				19/12/2011	1935.64		2015-01-13	2835.47
				20/12/2011	1939.39		2015-01-12	2844.25
				21/12/2011	1932.08		2015-01-11	2848.22
				22/12/2011	1935.72		2015-01-10	2848.22
				23/12/2011	1927.71		2015-01-09	2846.23
				24/12/2011	1920.93		2015-01-08	2870.66
				25/12/2011	1920.93		2015-01-07	2894.35
				26/12/2011	1920.93		2015-01-06	2875.96
				27/12/2011	1920.93		2015-01-05	2845.03
				28/12/2011	1920.16		2015-01-04	2867.31
				29/12/2011	1938.52		2015-01-03	2867.31
				30/12/2011	1942.7		2015-01-02	2878.25
				31/12/2011	1942.7		2015-01-01	2895
				2012-01-01	1942.7		2014-12-31	2895
				2012-02-01	1942.7		2014-12-30	2893.4
				2012-03-01	1942.7		2014-12-29	2872.72
				2012-04-01	1915.02		2014-12-28	2870.36
				2012-05-01	1898.24		2014-12-27	2870.36
				2012-06-01	1884.44		2014-12-26	2856.29
				2012-07-01	1884.47		2014-12-25	2860.75
				2012-08-01	1884.47		2014-12-24	2855.48
				2012-09-01	1884.47		2014-12-23	2821.21
				2012-10-01	1884.47		2014-12-22	2815.72
				2012-11-01	1865.07		2014-12-21	2817.1
				2012-12-01	1854.17		2014-12-20	2817.1
				13/01/2012	1842.47		2014-12-19	2863.5
				14/01/2012	1841.31		2014-12-18	2962.79
				15/01/2012	1841.31		2014-12-17	3032.13
				16/01/2012	1841.31		2014-12-16	3020.28
				17/01/2012	1841.31		2014-12-15	2988
				18/01/2012	1836.34		2014-12-14	2997.5
				19/01/2012	1827.24		2014-12-13	2997.5
				20/01/2012	1821.86		2014-12-12	3020.24
				21/01/2012	1828.75		2014-12-11	2949.46
				22/01/2012	1828.75		2014-12-10	2917.89
				23/01/2012	1828.75		2014-12-09	2862.52
				24/01/2012	1811.55		2014-12-08	2832.11
				25/01/2012	1814.58		2014-12-07	2833.38
				26/01/2012	1814.69		2014-12-06	2833.38
				27/01/2012	1801.88		2014-12-05	2808.93
				28/01/2012	1810.55		2014-12-04	2843.14
				29/01/2012	1810.55		2014-12-03	2825.9
				30/01/2012	1810.55		2014-12-02	2793.49
				31/01/2012	1815.08		2014-12-01	2752.55
				2012-01-02	1805.98		2014-11-30	2750.35
				2012-02-02	1797.68		2014-11-29	2750.35
				2012-03-02	1795.55		2014-11-28	2699.18
				2012-04-02	1784.77		2014-11-27	2702.43
				2012-05-02	1784.77		2014-11-26	2708.85
				2012-06-02	1784.77		2014-11-25	2694.52
				2012-07-02	1787.96		2014-11-24	2663.92
				2012-08-02	1783.34		2014-11-23	2658.89
				2012-09-02	1778.9		2014-11-22	2658.89
				2012-10-02	1774.96		2014-11-21	2677.4
				2012-11-02	1785.59		2014-11-20	2704.65
				2012-12-02	1785.59		2014-11-19	2706.97
				13/02/2012	1785.59		2014-11-18	2707.39
				14/02/2012	1778.12		2014-11-17	2691.19
				15/02/2012	1785.24		2014-11-16	2696.16
				16/02/2012	1791.29		2014-11-15	2696.16
				17/02/2012	1792.92		2014-11-14	2661.91
				18/02/2012	1779.81		2014-11-13	2639.09
				19/02/2012	1779.81		2014-11-12	2624.06
				20/02/2012	1779.81		2014-11-11	2613.44
				21/02/2012	1779.81		2014-11-10	2617.18
				22/02/2012	1777.59		2014-11-09	2610.97
				23/02/2012	1781.57		2014-11-08	2610.97
				24/02/2012	1776.11		2014-11-07	2590.63
				25/02/2012	1772.42		2014-11-06	2588.33
				26/02/2012	1772.42		2014-11-05	2593.85
				27/02/2012	1772.42		2014-11-04	2592.14
				28/02/2012	1777.27		2014-11-03	2574.2
				29/02/2012	1767.83		2014-11-02	2583.38
				2012-01-03	1766.85		2014-11-01	2583.38
				2012-02-03	1770.7		2014-10-31	2569.1
				2012-03-03	1775.69		2014-10-30	2580.53
				2012-04-03	1775.69		2014-10-29	2622.93
				2012-05-03	1775.69		2014-10-28	2638.27
				2012-06-03	1774.03		2014-10-27	2625.41
				2012-07-03	1779.32		2014-10-26	2616.53
				2012-08-03	1773.88		2014-10-25	2616.53
				2012-09-03	1765.06		2014-10-24	2601.34
				2012-10-03	1762.08		2014-10-23	2592.82
				2012-11-03	1762.08		2014-10-22	2594.66
				2012-12-03	1762.08		2014-10-21	2629.69
				13/03/2012	1766.1		2014-10-20	2638.44
				14/03/2012	1760.77		2014-10-19	2635.76
				15/03/2012	1761.04		2014-10-18	2635.76
				16/03/2012	1761.02		2014-10-17	2648.49
				17/03/2012	1758.38		2014-10-16	2629.84
				18/03/2012	1758.38		2014-10-15	2615.26
				19/03/2012	1758.38		2014-10-14	2600.59
				20/03/2012	1758.38		2014-10-13	2603.26
				21/03/2012	1759.78		2014-10-12	2592.07
				22/03/2012	1758.03		2014-10-11	2592.07
				23/03/2012	1761.87		2014-10-10	2577.86
				24/03/2012	1760.17		2014-10-09	2593.74
				25/03/2012	1760.17		2014-10-08	2571.43
				26/03/2012	1760.17		2014-10-07	2561.2
				27/03/2012	1759.58		2014-10-06	2546.73
				28/03/2012	1762.93		2014-10-05	2535.08
				29/03/2012	1771.25		2014-10-04	2535.08
				30/03/2012	1784.66		2014-10-03	2529.19
				31/03/2012	1792.07		2014-10-02	2563.28
				2012-01-04	1792.07		2014-10-01	2546.81
				2012-02-04	1792.07		2014-09-30	2562.48
				2012-03-04	1779.13		2014-09-29	2567.61
				2012-04-04	1767.84		2014-09-28	2569.53
				2012-05-04	1772.58		2014-09-27	2569.53
				2012-06-04	1772.58		2014-09-26	2564.29
				2012-07-04	1772.58		2014-09-25	2559.04
				2012-08-04	1772.58		2014-09-24	2557.13
				2012-09-04	1772.58		2014-09-23	2563.28
				2012-10-04	1779.53		2014-09-22	2522.14
				2012-11-04	1793.3		2014-09-21	2525.59
				2012-12-04	1787.66		2014-09-20	2525.59
				13/04/2012	1778.78		2014-09-19	2536.54
				14/04/2012	1777.12		2014-09-18	2552.7
				15/04/2012	1777.12		2014-09-17	2563.49
				16/04/2012	1777.12		2014-09-16	2572.59
				17/04/2012	1775.67		2014-09-15	2581.19
				18/04/2012	1769.07		2014-09-14	2581.09
				19/04/2012	1774.21		2014-09-13	2581.09
				20/04/2012	1776.06		2014-09-12	2561.69
				21/04/2012	1771.13		2014-09-11	2556.91
				22/04/2012	1771.13		2014-09-10	2535.3
				23/04/2012	1771.13		2014-09-09	2508.03
				24/04/2012	1774.44		2014-09-08	2505.86
				25/04/2012	1767.91		2014-09-07	2507.79
				26/04/2012	1763.85		2014-09-06	2507.79
				27/04/2012	1764.63		2014-09-05	2502.87
				28/04/2012	1761.2		2014-09-04	2495.62
				29/04/2012	1761.2		2014-09-03	2537.49
				30/04/2012	1761.2		2014-09-02	2517.71
				2012-01-05	1764		2014-09-01	2520.49
				2012-02-05	1764		2014-08-31	2527.21
				2012-03-05	1760.12		2014-08-30	2527.21
				2012-04-05	1754.89		2014-08-29	2548.83
				2012-05-05	1757.24		2014-08-28	2538.81
				2012-06-05	1757.24		2014-08-27	2546.42
				2012-07-05	1757.24		2014-08-26	2551.43
				2012-08-05	1759.12		2014-08-25	2539.92
				2012-09-05	1760.6		2014-08-24	2546.27
				2012-10-05	1775.96		2014-08-23	2546.27
				2012-11-05	1765		2014-08-22	2540.24
				2012-12-05	1764.69		2014-08-21	2540.66
				13/05/2012	1764.69		2014-08-20	2517.01
				14/05/2012	1764.69		2014-08-19	2510.38
				15/05/2012	1771.6		2014-08-18	2518.77
				16/05/2012	1778.37		2014-08-17	2522.44
				17/05/2012	1793.61		2014-08-16	2522.44
				18/05/2012	1804.92		2014-08-15	2513.02
				19/05/2012	1814.46		2014-08-14	2519.99
				20/05/2012	1814.46		2014-08-13	2512.06
				21/05/2012	1814.46		2014-08-12	2513.37
				22/05/2012	1814.46		2014-08-11	2532.37
				23/05/2012	1824.73		2014-08-10	2537.47
				24/05/2012	1845.17		2014-08-09	2537.47
				25/05/2012	1836.45		2014-08-08	2533.34
				26/05/2012	1840.69		2014-08-07	2521.44
				27/05/2012	1840.69		2014-08-06	2527.52
				28/05/2012	1840.69		2014-08-05	2511.7
				29/05/2012	1840.69		2014-08-04	2514.34
				30/05/2012	1818.82		2014-08-03	2516.12
				31/05/2012	1827.83		2014-08-02	2516.12
				2012-01-06	1833.8		2014-08-01	2522.97
				2012-02-06	1834.71		2014-07-31	2505.31
				2012-03-06	1834.71		2014-07-30	2479.44
				2012-04-06	1834.71		2014-07-29	2481.85
				2012-05-06	1815.54		2014-07-28	2484.37
				2012-06-06	1798.85		2014-07-27	2483.17
				2012-07-06	1782.89		2014-07-26	2483.17
				2012-08-06	1766.91		2014-07-25	2479.89
				2012-09-06	1776.26		2014-07-24	2488.87
				2012-10-06	1776.26		2014-07-23	2489.37
				2012-11-06	1776.26		2014-07-22	2506.68
				2012-12-06	1776.26		2014-07-21	2530.86
				13/06/2012	1776.47		2014-07-20	2528.8
				14/06/2012	1783.45		2014-07-19	2528.8
				15/06/2012	1787.63		2014-07-18	2529.34
				16/06/2012	1786.21		2014-07-17	2525.72
				17/06/2012	1786.21		2014-07-16	2528.27
				18/06/2012	1786.21		2014-07-15	2521.12
				19/06/2012	1786.21		2014-07-14	2524.5
				20/06/2012	1773.18		2014-07-13	2519.31
				21/06/2012	1770.38		2014-07-12	2519.31
				22/06/2012	1775.99		2014-07-11	2527.33
				23/06/2012	1787.47		2014-07-10	2529.7
				24/06/2012	1787.47		2014-07-09	2529.28
				25/06/2012	1787.47		2014-07-08	2517.61
				26/06/2012	1803.37		2014-07-07	2513.78
				27/06/2012	1805.14		2014-07-06	2512.48
				28/06/2012	1796.18		2014-07-05	2512.48
				29/06/2012	1805.6		2014-07-04	2512.48
				30/06/2012	1784.6		2014-07-03	2527.01
				2012-01-07	1784.6		2014-07-02	2547.14
				2012-02-07	1784.6		2014-07-01	2573.37
				2012-03-07	1784.6		2014-06-30	2575.63
				2012-04-07	1771.53		2014-06-29	2566.04
				2012-05-07	1771.53		2014-06-28	2566.04
				2012-06-07	1774.37		2014-06-27	2572.61
				2012-07-07	1785.25		2014-06-26	2555.33
				2012-08-07	1785.25		2014-06-25	2572.44
				2012-09-07	1785.25		2014-06-24	2562.34
				2012-10-07	1790.25		2014-06-23	2561.59
				2012-11-07	1785.06		2014-06-22	2558.38
				2012-12-07	1787.72		2014-06-21	2558.38
				13/07/2012	1790.12		2014-06-20	2554.01
				14/07/2012	1780.21		2014-06-19	2584.52
				15/07/2012	1780.21		2014-06-18	2578.54
				16/07/2012	1780.21		2014-06-17	2555.24
				17/07/2012	1778.42		2014-06-16	2547.68
				18/07/2012	1778.97		2014-06-15	2539.8
				19/07/2012	1778.28		2014-06-14	2539.8
				20/07/2012	1775.8		2014-06-13	2539.54
				21/07/2012	1775.8		2014-06-12	2553.96
				22/07/2012	1775.8		2014-06-11	2550.93
				23/07/2012	1775.8		2014-06-10	2551.65
				24/07/2012	1790.39		2014-06-09	2563.76
				25/07/2012	1797.33		2014-06-08	2572.44
				26/07/2012	1799.48		2014-06-07	2572.44
				27/07/2012	1789.22		2014-06-06	2580.61
				28/07/2012	1791.12		2014-06-05	2583.72
				29/07/2012	1791.12		2014-06-04	2587.73
				30/07/2012	1791.12		2014-06-03	2588.77
				31/07/2012	1789.02		2014-06-02	2586.3
				2012-01-08	1790.74		2014-06-01	2593.52
				2012-02-08	1787.51		2014-05-31	2593.52
				2012-03-08	1790.97		2014-05-30	2600.78
				2012-04-08	1786.06		2014-05-29	2601.65
				2012-05-08	1786.06		2014-05-28	2607.1
				2012-06-08	1786.06		2014-05-27	2594.28
				2012-07-08	1785.29		2014-05-26	2601.33
				2012-08-08	1785.29		2014-05-25	2597.52
				2012-09-08	1788.03		2014-05-24	2597.52
				2012-10-08	1788.08		2014-05-23	2597.89
				2012-11-08	1791.61		2014-05-22	2610.21
				2012-12-08	1791.61		2014-05-21	2624.14
				13/08/2012	1791.61		2014-05-20	2631.12
				14/08/2012	1792.86		2014-05-19	2641.57
				15/08/2012	1800.81		2014-05-18	2638.68
				16/08/2012	1817.18		2014-05-17	2638.68
				17/08/2012	1825.52		2014-05-16	2641.95
				18/08/2012	1822.59		2014-05-15	2640.85
				19/08/2012	1822.59		2014-05-14	2632
				20/08/2012	1822.59		2014-05-13	2610.88
				21/08/2012	1822.59		2014-05-12	2615.62
				22/08/2012	1815.8		2014-05-11	2615.81
				23/08/2012	1812.88		2014-05-10	2615.81
				24/08/2012	1808.33		2014-05-09	2616.69
				25/08/2012	1814.83		2014-05-08	2651.95
				26/08/2012	1814.83		2014-05-07	2670.61
				27/08/2012	1814.83		2014-05-06	2679.41
				28/08/2012	1821.44		2014-05-05	2673.42
				29/08/2012	1828.99		2014-05-04	2670.91
				30/08/2012	1833.14		2014-05-03	2670.91
				31/08/2012	1830.5		2014-05-02	2680.84
				2012-01-09	1825.21		2014-05-01	2680.84
				2012-02-09	1825.21		2014-04-30	2683.17
				2012-03-09	1825.21		2014-04-29	2675.25
				2012-04-09	1825.21		2014-04-28	2689.11
				2012-05-09	1824.81		2014-04-27	2687.75
				2012-06-09	1814.06		2014-04-26	2687.75
				2012-07-09	1804.09		2014-04-25	2679.04
				2012-08-09	1797.35		2014-04-24	2676.33
				2012-09-09	1797.35		2014-04-23	2668.62
				2012-10-09	1797.35		2014-04-22	2651.34
				2012-11-09	1802.23		2014-04-21	2665.03
				2012-12-09	1795.4		2014-04-20	2671.11
				13/09/2012	1802.22		2014-04-19	2671.11
				14/09/2012	1799.57		2014-04-18	2671.11
				15/09/2012	1789.54		2014-04-17	2671.11
				16/09/2012	1789.54		2014-04-16	2668
				17/09/2012	1789.54		2014-04-15	2663.15
				18/09/2012	1799.77		2014-04-14	2662.63
				19/09/2012	1800.19		2014-04-13	2676.51
				20/09/2012	1795.66		2014-04-12	2676.51
				21/09/2012	1798.98		2014-04-11	2667.69
				22/09/2012	1796.75		2014-04-10	2680.55
				23/09/2012	1796.75		2014-04-09	2659.76
				24/09/2012	1796.75		2014-04-08	2672.81
				25/09/2012	1799.29		2014-04-07	2682.23
				26/09/2012	1795.69		2014-04-06	2672.77
				27/09/2012	1799.55		2014-04-05	2672.77
				28/09/2012	1798.08		2014-04-04	2692.69
				29/09/2012	1800.52		2014-04-03	2693.25
				30/09/2012	1800.52		2014-04-02	2706.82
				2012-01-10	1800.52		2014-04-01	2716.76
				2012-02-10	1797.97		2014-03-31	2708.7
				2012-03-10	1798.86		2014-03-30	2702.81
				2012-04-10	1800.43		2014-03-29	2702.81
				2012-05-10	1797.68		2014-03-28	2703.25
				2012-06-10	1795.4		2014-03-27	2710.84
				2012-07-10	1795.4		2014-03-26	2727.64
				2012-08-10	1795.4		2014-03-25	2747.03
				2012-09-10	1795.4		2014-03-24	2748.22
				2012-10-10	1798.32		2014-03-23	2748.02
				2012-11-10	1799.78		2014-03-22	2748.02
				2012-12-10	1797.68		2014-03-21	2754.57
				13/10/2012	1797.68		2014-03-20	2780.66
				14/10/2012	1797.68		2014-03-19	2830.39
				15/10/2012	1797.68		2014-03-18	2831.52
				16/10/2012	1797.68		2014-03-17	2847.49
				17/10/2012	1797.81		2014-03-16	2847.08
				18/10/2012	1798.53		2014-03-15	2847.08
				19/10/2012	1797.66		2014-03-14	2846.94
				20/10/2012	1798.42		2014-03-13	2851.78
				21/10/2012	1798.42		2014-03-12	2841.61
				22/10/2012	1798.42		2014-03-11	2832.62
				23/10/2012	1802.91		2014-03-10	2826.14
				24/10/2012	1816.6		2014-03-09	2822.58
				25/10/2012	1817.25		2014-03-08	2822.58
				26/10/2012	1816.97		2014-03-07	2814.01
				27/10/2012	1823.18		2014-03-06	2830.47
				28/10/2012	1823.18		2014-03-05	2813.51
				29/10/2012	1823.18		2014-03-04	2820.66
				30/10/2012	1830.45		2014-03-03	2819.09
				31/10/2012	1829.89		2014-03-02	2826.87
				2012-01-11	1831.25		2014-03-01	2826.87
				2012-02-11	1825.5		2014-02-28	2838.13
				2012-03-11	1828.8		2014-02-27	2808.96
				2012-04-11	1828.8		2014-02-26	2795.52
				2012-05-11	1828.8		2014-02-25	2805.3
				2012-06-11	1828.8		2014-02-24	2805.64
				2012-07-11	1814.99		2014-02-23	2809.42
				2012-08-11	1814.83		2014-02-22	2809.42
				2012-09-11	1814.21		2014-02-21	2821.11
				2012-10-11	1816.99		2014-02-20	2800.39
				2012-11-11	1816.99		2014-02-19	2789.95
				2012-12-11	1816.99		2014-02-18	2781.39
				13/11/2012	1816.99		2014-02-17	2771.58
				14/11/2012	1819.3		2014-02-16	2768.24
				15/11/2012	1818.2		2014-02-15	2768.24
				16/11/2012	1822.61		2014-02-14	2782.35
				17/11/2012	1823.46		2014-02-13	2776.59
				18/11/2012	1823.46		2014-02-12	2774.24
				19/11/2012	1823.46		2014-02-11	2801.7
				20/11/2012	1817.67		2014-02-10	2792.36
				21/11/2012	1815.58		2014-02-09	2786.43
				22/11/2012	1815.76		2014-02-08	2786.43
				23/11/2012	1815.76		2014-02-07	2791.14
				24/11/2012	1820.18		2014-02-06	2786.2
				25/11/2012	1820.18		2014-02-05	2762.44
				26/11/2012	1820.18		2014-02-04	2755.94
				27/11/2012	1824.12		2014-02-03	2732.22
				28/11/2012	1823.54		2014-02-02	2725.55
				29/11/2012	1825.08		2014-02-01	2725.55
				30/11/2012	1817.93		2014-01-31	2708.24
				2012-01-12	1813.72		2014-01-30	2730.56
				2012-02-12	1813.72		2014-01-29	2729.66
				2012-03-12	1813.72		2014-01-28	2729.94
				2012-04-12	1813.73		2014-01-27	2735.36
				2012-05-12	1813.57		2014-01-26	2737.76
				2012-06-12	1811.05		2014-01-25	2737.76
				2012-07-12	1803.69		2014-01-24	2727.83
				2012-08-12	1797.45		2014-01-23	2713.5
				2012-09-12	1797.45		2014-01-22	2688.46
				2012-10-12	1797.45		2014-01-21	2651.82
				2012-11-12	1799.4		2014-01-20	2655.54
				2012-12-12	1801.5		2014-01-19	2654.37
				13/12/2012	1796.31		2014-01-18	2654.37
				14/12/2012	1795.05		2014-01-17	2639.85
				15/12/2012	1798.37		2014-01-16	2640.66
				16/12/2012	1798.37		2014-01-15	2627.26
				17/12/2012	1798.37		2014-01-14	2634.56
				18/12/2012	1796.98		2014-01-13	2630.42
				19/12/2012	1794.14		2014-01-12	2633.98
				20/12/2012	1790.46		2014-01-11	2633.98
				21/12/2012	1788.87		2014-01-10	2645.37
				22/12/2012	1779.79		2014-01-09	2626.4
				23/12/2012	1779.79		2014-01-08	2625.51
				24/12/2012	1779.79		2014-01-07	2635.47
				25/12/2012	1773.44		2014-01-06	2642.44
				26/12/2012	1773.44		2014-01-05	2636.83
				27/12/2012	1771.49		2014-01-04	2636.83
				28/12/2012	1771.54		2014-01-03	2639.51
				29/12/2012	1768.23		2014-01-02	2631.76
				30/12/2012	1768.23		2014-01-01	2655.08
				31/12/2012	1768.23		2013-12-31	2655.08
				2013-01-01	1768.23		2013-12-30	2655.92
				2013-02-01	1768.23		2013-12-29	2648.81
				2013-03-01	1759.97		2013-12-28	2648.81
				2013-04-01	1760.83		2013-12-27	2646.96
				2013-05-01	1767.54		2013-12-26	2632.74
				2013-06-01	1767.54		2013-12-25	2627.84
				2013-07-01	1767.54		2013-12-24	2631.51
				2013-08-01	1767.54		2013-12-23	2653.48
				2013-09-01	1771.31		2013-12-22	2646.51
				2013-10-01	1767.96		2013-12-21	2646.51
				2013-11-01	1761.5		2013-12-20	2656.81
				2013-12-01	1762.38		2013-12-19	2659.34
				13/01/2013	1762.38		2013-12-18	2664.61
				14/01/2013	1762.38		2013-12-17	2656.78
				15/01/2013	1758.45		2013-12-16	2655.72
				16/01/2013	1769.88		2013-12-15	2651.18
				17/01/2013	1775.15		2013-12-14	2651.18
				18/01/2013	1767.78		2013-12-13	2658.07
				19/01/2013	1767.74		2013-12-12	2662.14
				20/01/2013	1767.74		2013-12-11	2666.42
				21/01/2013	1767.74		2013-12-10	2661.63
				22/01/2013	1767.74		2013-12-09	2656.55
				23/01/2013	1776.96		2013-12-08	2649.67
				24/01/2013	1778.69		2013-12-07	2649.67
				25/01/2013	1779.73		2013-12-06	2655.05
				26/01/2013	1779.25		2013-12-05	2660.94
				27/01/2013	1779.25		2013-12-04	2631.33
				28/01/2013	1779.25		2013-12-03	2628.04
				29/01/2013	1779.84		2013-12-02	2618.95
				30/01/2013	1776.09		2013-12-01	2630.35
				31/01/2013	1773.24		2013-11-30	2630.35
				2013-01-02	1775.65		2013-11-29	2625.41
				2013-02-02	1776.2		2013-11-28	2622.32
				2013-03-02	1776.2		2013-11-27	2615.45
				2013-04-02	1776.2		2013-11-26	2613.09
				2013-05-02	1785.92		2013-11-25	2605.58
				2013-06-02	1789.09		2013-11-24	2609.05
				2013-07-02	1791.24		2013-11-23	2609.05
				2013-08-02	1795.21		2013-11-22	2613.5
				2013-09-02	1790.61		2013-11-21	2588.9
				2013-10-02	1790.61		2013-11-20	2583.91
				2013-11-02	1790.61		2013-11-19	2590.54
				2013-12-02	1784.71		2013-11-18	2596.65
				13/02/2013	1783.2		2013-11-17	2586.96
				14/02/2013	1777.72		2013-11-16	2586.96
				15/02/2013	1783.19		2013-11-15	2599.55
				16/02/2013	1785.41		2013-11-14	2600.22
				17/02/2013	1785.41		2013-11-13	2585.67
				18/02/2013	1785.41		2013-11-12	2597.16
				19/02/2013	1785.41		2013-11-11	2591.36
				20/02/2013	1794.63		2013-11-10	2580.15
				21/02/2013	1791.33		2013-11-09	2580.15
				22/02/2013	1798.21		2013-11-08	2569.61
				23/02/2013	1800.7		2013-11-07	2565.16
				24/02/2013	1800.7		2013-11-06	2592.17
				25/02/2013	1800.7		2013-11-05	2561.8
				26/02/2013	1806.11		2013-11-04	2568.64
				27/02/2013	1818.54		2013-11-03	2564.27
				28/02/2013	1816.42		2013-11-02	2564.27
				2013-01-03	1814.28		2013-11-01	2548
				2013-02-03	1816.48		2013-10-31	2561.38
				2013-03-03	1816.48		2013-10-30	2593.66
				2013-04-03	1816.48		2013-10-29	2594.77
				2013-05-03	1813.53		2013-10-28	2594.9
				2013-06-03	1809.65		2013-10-27	2596.5
				2013-07-03	1808		2013-10-26	2596.5
				2013-08-03	1803.65		2013-10-25	2596.18
				2013-09-03	1800.45		2013-10-24	2599.39
				2013-10-03	1800.45		2013-10-23	2590.37
				2013-11-03	1800.45		2013-10-22	2597.02
				2013-12-03	1801.2		2013-10-21	2570.83
				13/03/2013	1801.64		2013-10-20	2574.59
				14/03/2013	1798.56		2013-10-19	2574.59
				15/03/2013	1797.28		2013-10-18	2574.04
				16/03/2013	1804.06		2013-10-17	2570.08
				17/03/2013	1804.06		2013-10-16	2541.39
				18/03/2013	1804.06		2013-10-15	2543.59
				19/03/2013	1809.58		2013-10-14	2559.13
				20/03/2013	1809.83		2013-10-13	2554.7
				21/03/2013	1812.35		2013-10-12	2554.7
				22/03/2013	1822.78		2013-10-11	2557.67
				23/03/2013	1825.79		2013-10-10	2561.24
				24/03/2013	1825.79		2013-10-09	2553.5
				25/03/2013	1825.79		2013-10-08	2563.2
				26/03/2013	1825.79		2013-10-07	2560.64
				27/03/2013	1828.95		2013-10-06	2565.17
				28/03/2013	1832.2		2013-10-05	2565.17
				29/03/2013	1832.2		2013-10-04	2569.48
				30/03/2013	1832.2		2013-10-03	2567.99
				31/03/2013	1832.2		2013-10-02	2573.73
				2013-01-04	1832.2		2013-10-01	2581.06
				2013-02-04	1823.12		2013-09-30	2591.77
				2013-03-04	1817.14		2013-09-29	2592.72
				2013-04-04	1819.93		2013-09-28	2592.72
				2013-05-04	1829.01		2013-09-27	2571.67
				2013-06-04	1826.88		2013-09-26	2552.52
				2013-07-04	1826.88		2013-09-25	2550.41
				2013-08-04	1826.88		2013-09-24	2553.98
				2013-09-04	1817.66		2013-09-23	2548.9
				2013-10-04	1813.11		2013-09-22	2552.11
				2013-11-04	1821.2		2013-09-21	2552.11
				2013-12-04	1823.84		2013-09-20	2549.65
				13/04/2013	1827.79		2013-09-19	2588.38
				14/04/2013	1827.79		2013-09-18	2554.97
				15/04/2013	1827.79		2013-09-17	2559.04
				16/04/2013	1834.86		2013-09-16	2563.07
				17/04/2013	1833.98		2013-09-15	2545.21
				18/04/2013	1846.46		2013-09-14	2545.21
				19/04/2013	1847.02		2013-09-13	2544.83
				20/04/2013	1835.57		2013-09-12	2560.08
				21/04/2013	1835.57		2013-09-11	2574.57
				22/04/2013	1835.57		2013-09-10	2581.74
				23/04/2013	1841.14		2013-09-09	2581.67
				24/04/2013	1838.03		2013-09-08	2563.17
				25/04/2013	1836.79		2013-09-07	2563.17
				26/04/2013	1830.84		2013-09-06	2568.59
				27/04/2013	1833.7		2013-09-05	2543.76
				28/04/2013	1833.7		2013-09-04	2568.6
				29/04/2013	1833.7		2013-09-03	2546.45
				30/04/2013	1828.79		2013-09-02	2552.54
				2013-01-05	1825.83		2013-09-01	2552.06
				2013-02-05	1825.83		2013-08-31	2552.06
				2013-03-05	1836.34		2013-08-30	2562.09
				2013-04-05	1835.88		2013-08-29	2565.35
				2013-05-05	1835.88		2013-08-28	2585.74
				2013-06-05	1835.88		2013-08-27	2575.52
				2013-07-05	1831.42		2013-08-26	2556.08
				2013-08-05	1827.13		2013-08-25	2561.62
				2013-09-05	1830.7		2013-08-24	2561.62
				2013-10-05	1833.07		2013-08-23	2576.14
				2013-11-05	1834.83		2013-08-22	2575.25
				2013-12-05	1834.83		2013-08-21	2572.04
				13/05/2013	1834.83		2013-08-20	2560.51
				14/05/2013	1834.83		2013-08-19	2546.02
				15/05/2013	1838.63		2013-08-18	2542.68
				16/05/2013	1843.75		2013-08-17	2542.68
				17/05/2013	1838.82		2013-08-16	2534.64
				18/05/2013	1841.35		2013-08-15	2495.46
				19/05/2013	1841.35		2013-08-14	2497.23
				20/05/2013	1841.35		2013-08-13	2473.77
				21/05/2013	1842.59		2013-08-12	2491.1
				22/05/2013	1846.76		2013-08-11	2501.96
				23/05/2013	1850.55		2013-08-10	2501.96
				24/05/2013	1864.02		2013-08-09	2506.38
				25/05/2013	1874.1		2013-08-08	2519.16
				26/05/2013	1874.1		2013-08-07	2506.65
				27/05/2013	1874.1		2013-08-06	2506.5
				28/05/2013	1874.1		2013-08-05	2504.57
				29/05/2013	1897.1		2013-08-04	2512.71
				30/05/2013	1894.13		2013-08-03	2512.71
				31/05/2013	1891.48		2013-08-02	2519.32
				2013-01-06	1907.76		2013-08-01	2509.27
				2013-02-06	1907.76		2013-07-31	2510.07
				2013-03-06	1907.76		2013-07-30	2503.05
				2013-04-06	1907.76		2013-07-29	2499.95
				2013-05-06	1894.4		2013-07-28	2502.03
				2013-06-06	1899.08		2013-07-27	2502.03
				2013-07-06	1907.88		2013-07-26	2503.54
				2013-08-06	1898.8		2013-07-25	2502.86
				2013-09-06	1898.8		2013-07-24	2496.48
				2013-10-06	1898.8		2013-07-23	2486.23
				2013-11-06	1898.8		2013-07-22	2485.67
				2013-12-06	1907.12		2013-07-21	2475.49
				13/06/2013	1897.53		2013-07-20	2475.49
				14/06/2013	1895.01		2013-07-19	2474.55
				15/06/2013	1882.38		2013-07-18	2452.37
				16/06/2013	1882.38		2013-07-17	2459.51
				17/06/2013	1882.38		2013-07-16	2487.14
				18/06/2013	1883.57		2013-07-15	2485.87
				19/06/2013	1902.47		2013-07-14	2487.02
				20/06/2013	1900.87		2013-07-13	2487.02
				21/06/2013	1937.26		2013-07-12	2494.25
				22/06/2013	1941.06		2013-07-11	2504.18
				23/06/2013	1941.06		2013-07-10	2468.79
				24/06/2013	1941.06		2013-07-09	2463.66
				25/06/2013	1942.97		2013-07-08	2479.5
				26/06/2013	1928.27		2013-07-07	2473.72
				27/06/2013	1921.86		2013-07-06	2473.72
				28/06/2013	1922.63		2013-07-05	2458.38
				29/06/2013	1929		2013-07-04	2473.52
				30/06/2013	1929		2013-07-03	2489.87
				2013-01-07	1929		2013-07-02	2514.36
				2013-02-07	1929		2013-07-01	2514.55
				2013-03-07	1919.42		2013-06-30	2507.41
				2013-04-07	1915.45		2013-06-29	2507.41
				2013-05-07	1915.45		2013-06-28	2499.13
				2013-06-07	1927.4		2013-06-27	2498.99
				2013-07-07	1927.4		2013-06-26	2507.23
				2013-08-07	1927.4		2013-06-25	2540.34
				2013-09-07	1926.84		2013-06-24	2541.72
				2013-10-07	1920.12		2013-06-23	2549.87
				2013-11-07	1920.24		2013-06-22	2549.87
				2013-12-07	1910.79		2013-06-21	2544.88
				13/07/2013	1905.25		2013-06-20	2504.4
				14/07/2013	1905.25		2013-06-19	2550.07
				15/07/2013	1905.25		2013-06-18	2522.57
				16/07/2013	1893.16		2013-06-17	2512.51
				17/07/2013	1878.42		2013-06-16	2511.09
				18/07/2013	1873.25		2013-06-15	2511.09
				19/07/2013	1883.29		2013-06-14	2527.94
				20/07/2013	1884.01		2013-06-13	2523.62
				21/07/2013	1884.01		2013-06-12	2543.43
				22/07/2013	1884.01		2013-06-11	2520.56
				23/07/2013	1880.87		2013-06-10	2505.37
				24/07/2013	1886.06		2013-06-09	2510.31
				25/07/2013	1891.02		2013-06-08	2510.31
				26/07/2013	1887.4		2013-06-07	2522.31
				27/07/2013	1886.26		2013-06-06	2505.74
				28/07/2013	1886.26		2013-06-05	2479.01
				29/07/2013	1886.26		2013-06-04	2493.73
				30/07/2013	1888.95		2013-06-03	2485.72
				31/07/2013	1890.33		2013-06-02	2472.46
				2013-01-08	1896.15		2013-06-01	2472.46
				2013-02-08	1896.65		2013-05-31	2451.36
				2013-03-08	1891.67		2013-05-30	2472.69
				2013-04-08	1891.67		2013-05-29	2459.97
				2013-05-08	1891.67		2013-05-28	2409.25
				2013-06-08	1883.24		2013-05-27	2424.9
				2013-07-08	1882.01		2013-05-26	2423.31
				2013-08-08	1882.01		2013-05-25	2423.31
				2013-09-08	1877.23		2013-05-24	2410.27
				2013-10-08	1873.92		2013-05-23	2387.58
				2013-11-08	1873.92		2013-05-22	2377.98
				2013-12-08	1873.92		2013-05-21	2371.87
				13/08/2013	1868.9		2013-05-20	2367.33
				14/08/2013	1882.36		2013-05-19	2361.35
				15/08/2013	1883.15		2013-05-18	2361.35
				16/08/2013	1901.03		2013-05-17	2358.1
				17/08/2013	1907.06		2013-05-16	2381.57
				18/08/2013	1907.06		2013-05-15	2364.85
				19/08/2013	1907.06		2013-05-14	2381.33
				20/08/2013	1907.06		2013-05-13	2382.07
				21/08/2013	1922.73		2013-05-12	2380.14
				22/08/2013	1929.75		2013-05-11	2380.14
				23/08/2013	1921.99		2013-05-10	2377.86
				24/08/2013	1911.16		2013-05-09	2397.3
				25/08/2013	1911.16		2013-05-08	2406.97
				26/08/2013	1911.16		2013-05-07	2396.41
				27/08/2013	1922.96		2013-05-06	2397.02
				28/08/2013	1938.26		2013-05-05	2408.03
				29/08/2013	1939.85		2013-05-04	2408.03
				30/08/2013	1943.04		2013-05-03	2408.64
				31/08/2013	1935.43		2013-05-02	2386.91
				2013-01-09	1935.43		2013-05-01	2408.82
				2013-02-09	1935.43		2013-04-30	2411.08
				2013-03-09	1935.43		2013-04-29	2402.15
				2013-04-09	1946.28		2013-04-28	2388.76
				2013-05-09	1938.99		2013-04-27	2388.76
				2013-06-09	1952.11		2013-04-26	2385.04
				2013-07-09	1947.99		2013-04-25	2388.93
				2013-08-09	1947.99		2013-04-24	2388.61
				2013-09-09	1947.99		2013-04-23	2396.24
				2013-10-09	1946.06		2013-04-22	2391.84
				2013-11-09	1935.55		2013-04-21	2401.2
				2013-12-09	1923.64		2013-04-20	2401.2
				13/09/2013	1919.25		2013-04-19	2416.18
				14/09/2013	1919.54		2013-04-18	2415.54
				15/09/2013	1919.54		2013-04-17	2391.88
				16/09/2013	1919.54		2013-04-16	2409.17
				17/09/2013	1917.03		2013-04-15	2391.48
				18/09/2013	1914.12		2013-04-14	2393.95
				19/09/2013	1911.3		2013-04-13	2393.95
				20/09/2013	1887.3		2013-04-12	2388.77
				21/09/2013	1889.12		2013-04-11	2390.6
				22/09/2013	1889.12		2013-04-10	2372.45
				23/09/2013	1889.12		2013-04-09	2373.41
				24/09/2013	1892.89		2013-04-08	2378.05
				25/09/2013	1888.14		2013-04-07	2378.96
				26/09/2013	1893.42		2013-04-06	2378.96
				27/09/2013	1899.1		2013-04-05	2381.74
				28/09/2013	1914.65		2013-04-04	2339.34
				29/09/2013	1914.65		2013-04-03	2334.66
				30/09/2013	1914.65		2013-04-02	2340.61
				2013-01-10	1908.29		2013-04-01	2353.83
				2013-02-10	1893.77		2013-03-31	2352.73
				2013-03-10	1884.97		2013-03-30	2352.73
				2013-04-10	1889.95		2013-03-29	2352.73
				2013-05-10	1886.78		2013-03-28	2352.73
				2013-06-10	1886.78		2013-03-27	2337.58
				2013-07-10	1886.78		2013-03-26	2347.78
				2013-08-10	1885.19		2013-03-25	2352.07
				2013-09-10	1889.17		2013-03-24	2372.98
				2013-10-10	1894.06		2013-03-23	2372.98
				2013-11-10	1885.84		2013-03-22	2369.07
				2013-12-10	1883.65		2013-03-21	2342.55
				13/10/2013	1883.65		2013-03-20	2343.73
				14/10/2013	1883.65		2013-03-19	2331.92
				15/10/2013	1883.65		2013-03-18	2337.7
				16/10/2013	1883.7		2013-03-17	2357.18
				17/10/2013	1880.91		2013-03-16	2357.18
				18/10/2013	1879.48		2013-03-15	2348.33
				19/10/2013	1879.88		2013-03-14	2334.62
				20/10/2013	1879.88		2013-03-13	2333.03
				21/10/2013	1879.88		2013-03-12	2345.34
				22/10/2013	1885.52		2013-03-11	2343.2
				23/10/2013	1879.46		2013-03-10	2337.25
				24/10/2013	1883.14		2013-03-09	2337.25
				25/10/2013	1882.11		2013-03-08	2341.41
				26/10/2013	1882.34		2013-03-07	2365.32
				27/10/2013	1882.34		2013-03-06	2352.55
				28/10/2013	1882.34		2013-03-05	2362.39
				29/10/2013	1884.43		2013-03-04	2363.15
				30/10/2013	1883.42		2013-03-03	2358.52
				31/10/2013	1884.06		2013-03-02	2358.52
				2013-01-11	1889.16		2013-03-01	2355.66
				2013-02-11	1901.22		2013-02-28	2374.7
				2013-03-11	1901.22		2013-02-27	2383.92
				2013-04-11	1901.22		2013-02-26	2361.13
				2013-05-11	1901.22		2013-02-25	2379.54
				2013-06-11	1916.22		2013-02-24	2370.08
				2013-07-11	1916.8		2013-02-23	2370.08
				2013-08-11	1924.87		2013-02-22	2366.8
				2013-09-11	1932.77		2013-02-21	2368.59
				2013-10-11	1932.77		2013-02-20	2399.42
				2013-11-11	1932.77		2013-02-19	2384.68
				2013-12-11	1932.77		2013-02-18	2383.7
				13/11/2013	1928.96		2013-02-17	2383.61
				14/11/2013	1932.03		2013-02-16	2383.61
				15/11/2013	1929.24		2013-02-15	2380.65
				16/11/2013	1919.89		2013-02-14	2371.75
				17/11/2013	1919.89		2013-02-13	2396
				18/11/2013	1919.89		2013-02-12	2403.02
				19/11/2013	1915.37		2013-02-11	2395.66
				20/11/2013	1919.2		2013-02-10	2395.93
				21/11/2013	1923.19		2013-02-09	2395.93
				22/11/2013	1932.42		2013-02-08	2402.08
				23/11/2013	1929.13		2013-02-07	2398.38
				24/11/2013	1929.13		2013-02-06	2422.07
				25/11/2013	1929.13		2013-02-05	2416.08
				26/11/2013	1926.99		2013-02-04	2408.26
				27/11/2013	1926.74		2013-02-03	2432.68
				28/11/2013	1928.25		2013-02-02	2432.68
				29/11/2013	1928.25		2013-02-01	2431.93
				30/11/2013	1931.88		2013-01-31	2407
				2013-01-12	1931.88		2013-01-30	2410.07
				2013-02-12	1931.88		2013-01-29	2398.87
				2013-03-12	1934.16		2013-01-28	2395.05
				2013-04-12	1941.01		2013-01-27	2397.54
				2013-05-12	1948.48		2013-01-26	2397.54
				2013-06-12	1940.26		2013-01-25	2398.19
				2013-07-12	1936.33		2013-01-24	2378.82
				2013-08-12	1936.33		2013-01-23	2359.98
				2013-09-12	1936.33		2013-01-22	2348.71
				2013-10-12	1932.71		2013-01-21	2353.75
				2013-11-12	1933.52		2013-01-20	2349.59
				2013-12-12	1935.61		2013-01-19	2349.59
				13/12/2013	1935.89		2013-01-18	2349.64
				14/12/2013	1930.87		2013-01-17	2371.25
				15/12/2013	1930.87		2013-01-16	2353.32
				16/12/2013	1930.87		2013-01-15	2347.18
				17/12/2013	1934.95		2013-01-14	2355.6
				18/12/2013	1936.14		2013-01-13	2351.98
				19/12/2013	1945.6		2013-01-12	2351.98
				20/12/2013	1943.46		2013-01-11	2350.81
				21/12/2013	1935.93		2013-01-10	2336.09
				22/12/2013	1935.93		2013-01-09	2310.32
				23/12/2013	1935.93		2013-01-08	2309.47
				24/12/2013	1925.45		2013-01-07	2315.3
				25/12/2013	1922.76		2013-01-06	2305.76
				26/12/2013	1922.76		2013-01-05	2305.76
				27/12/2013	1921.22		2013-01-04	2297
				28/12/2013	1922.56		2013-01-03	2304.77
				29/12/2013	1922.56		2013-01-02	2341.05
				30/12/2013	1922.56		2013-01-01	2331.23
				31/12/2013	1926.83		2012-12-31	2331.23
				2014-01-01	1926.83		2012-12-30	2337.78
				2014-02-01	1926.83		2012-12-29	2337.78
				2014-03-01	1938.89		2012-12-28	2342.15
				2014-04-01	1936.92		2012-12-27	2342.35
				2014-05-01	1936.92		2012-12-26	2344.84
				2014-06-01	1936.92		2012-12-25	2340.05
				2014-07-01	1936.92		2012-12-24	2348.43
				2014-08-01	1930.45		2012-12-23	2344.78
				2014-09-01	1933.24		2012-12-22	2344.78
				2014-10-01	1934.88		2012-12-21	2356.75
				2014-11-01	1926.55		2012-12-20	2370.03
				2014-12-01	1926.55		2012-12-19	2378.94
				13/01/2014	1926.55		2012-12-18	2374.35
				14/01/2014	1924.79		2012-12-17	2366.92
				15/01/2014	1932.59		2012-12-16	2357.48
				16/01/2014	1941.45		2012-12-15	2357.48
				17/01/2014	1947.15		2012-12-14	2353.13
				18/01/2014	1957.86		2012-12-13	2350.92
				19/01/2014	1957.86		2012-12-12	2349.16
				20/01/2014	1957.86		2012-12-11	2339.04
				21/01/2014	1957.86		2012-12-10	2323.38
				22/01/2014	1981.98		2012-12-09	2323.74
				23/01/2014	1983.48		2012-12-08	2323.74
				24/01/2014	1993.23		2012-12-07	2331.81
				25/01/2014	2000.48		2012-12-06	2351.92
				26/01/2014	2000.48		2012-12-05	2369.97
				27/01/2014	2000.48		2012-12-04	2373.54
				28/01/2014	1997.91		2012-12-03	2370.8
				29/01/2014	2000.56		2012-12-02	2358.92
				30/01/2014	2013.17		2012-12-01	2358.92
				31/01/2014	2008.26		2012-11-30	2364.4
				2014-01-02	2021.1		2012-11-29	2368.68
				2014-02-02	2021.1		2012-11-28	2354.1
				2014-03-02	2021.1		2012-11-27	2358.77
				2014-04-02	2039.85		2012-11-26	2359.86
				2014-05-02	2041.34		2012-11-25	2358.68
				2014-06-02	2048.75		2012-11-24	2358.68
				2014-07-02	2049.52		2012-11-23	2352.95
				2014-08-02	2046.06		2012-11-22	2339.61
				2014-09-02	2046.06		2012-11-21	2327.39
				2014-10-02	2046.06		2012-11-20	2327.07
				2014-11-02	2048.55		2012-11-19	2336.76
				2014-12-02	2041.61		2012-11-18	2316.8
				13/02/2014	2031.75		2012-11-17	2316.8
				14/02/2014	2032.99		2012-11-16	2315.72
				15/02/2014	2022.68		2012-11-15	2325.84
				16/02/2014	2022.68		2012-11-14	2315.7
				17/02/2014	2022.68		2012-11-13	2309.58
				18/02/2014	2022.68		2012-11-12	2309.58
				19/02/2014	2028.54		2012-11-11	2309.21
				20/02/2014	2042.22		2012-11-10	2309.21
				21/02/2014	2052.46		2012-11-09	2305.68
				22/02/2014	2043.96		2012-11-08	2309.73
				23/02/2014	2043.96		2012-11-07	2315.02
				24/02/2014	2043.96		2012-11-06	2341.14
				25/02/2014	2042.67		2012-11-05	2337.76
				26/02/2014	2045.45		2012-11-04	2349.09
				27/02/2014	2053.11		2012-11-03	2349.09
				28/02/2014	2054.9		2012-11-02	2344.85
				2014-01-03	2046.75		2012-11-01	2369.09
				2014-02-03	2046.75		2012-10-31	2371.17
				2014-03-03	2046.75		2012-10-30	2375.56
				2014-04-03	2052.51		2012-10-29	2352.81
				2014-05-03	2047.75		2012-10-28	2357.65
				2014-06-03	2045.14		2012-10-27	2357.65
				2014-07-03	2030.02		2012-10-26	2349.61
				2014-08-03	2036.2		2012-10-25	2355.07
				2014-09-03	2036.2		2012-10-24	2355.95
				2014-10-03	2036.2		2012-10-23	2337.29
				2014-11-03	2042.78		2012-10-22	2350.62
				2014-12-03	2043.59		2012-10-21	2343.52
				13/03/2014	2047.59		2012-10-20	2343.52
				14/03/2014	2044.48		2012-10-19	2342.53
				15/03/2014	2044.58		2012-10-18	2354.64
				16/03/2014	2044.58		2012-10-17	2358.91
				17/03/2014	2044.58		2012-10-16	2341.12
				18/03/2014	2035.16		2012-10-15	2325.48
				19/03/2014	2034.86		2012-10-14	2331.05
				20/03/2014	2017.38		2012-10-13	2331.05
				21/03/2014	1998.6		2012-10-12	2331.05
				22/03/2014	1993.85		2012-10-11	2329.46
				23/03/2014	1993.85		2012-10-10	2320.1
				24/03/2014	1993.85		2012-10-09	2315.35
				25/03/2014	1993.85		2012-10-08	2328.45
				26/03/2014	1978.63		2012-10-07	2344.79
				27/03/2014	1973.03		2012-10-06	2344.79
				28/03/2014	1965.64		2012-10-05	2347.77
				29/03/2014	1965.32		2012-10-04	2341.46
				30/03/2014	1965.32		2012-10-03	2320.8
				31/03/2014	1965.32		2012-10-02	2325.67
				2014-01-04	1969.45		2012-10-01	2323.57
				2014-02-04	1966.02		2012-09-30	2316.37
				2014-03-04	1963.51		2012-09-29	2316.37
				2014-04-04	1966.4		2012-09-28	2313.23
				2014-05-04	1951.85		2012-09-27	2314.49
				2014-06-04	1951.85		2012-09-26	2305.67
				2014-07-04	1951.85		2012-09-25	2332.33
				2014-08-04	1937.59		2012-09-24	2320.59
				2014-09-04	1923.95		2012-09-23	2333.8
				2014-10-04	1931.09		2012-09-22	2333.8
				2014-11-04	1920.93		2012-09-21	2336.7
				2014-12-04	1927.28		2012-09-20	2325.74
				13/04/2014	1927.28		2012-09-19	2350.6
				14/04/2014	1927.28		2012-09-18	2349.69
				15/04/2014	1926.47		2012-09-17	2350.92
				16/04/2014	1932.42		2012-09-16	2352.8
				17/04/2014	1930.62		2012-09-15	2352.8
				18/04/2014	1930.62		2012-09-14	2365.98
				19/04/2014	1930.62		2012-09-13	2326.13
				20/04/2014	1930.62		2012-09-12	2314
				21/04/2014	1930.62		2012-09-11	2315.14
				22/04/2014	1921.75		2012-09-10	2298.09
				23/04/2014	1929.66		2012-09-09	2300.79
				24/04/2014	1936.63		2012-09-08	2300.79
				25/04/2014	1936.07		2012-09-07	2309.42
				26/04/2014	1942.37		2012-09-06	2292.06
				27/04/2014	1942.37		2012-09-05	2299.81
				28/04/2014	1942.37		2012-09-04	2292.83
				29/04/2014	1936.13		2012-09-03	2296.66
				30/04/2014	1935.14		2012-09-02	2300.68
				2014-01-05	1933.46		2012-09-01	2300.68
				2014-02-05	1933.46		2012-08-31	2307.35
				2014-03-05	1926.3		2012-08-30	2291.06
				2014-04-05	1926.3		2012-08-29	2291.27
				2014-05-05	1926.3		2012-08-28	2288.91
				2014-06-05	1923.07		2012-08-27	2271.53
				2014-07-05	1918.2		2012-08-26	2271.62
				2014-08-05	1912.97		2012-08-25	2271.62
				2014-09-05	1902.15		2012-08-24	2263.49
				2014-10-05	1901.51		2012-08-23	2281.15
				2014-11-05	1901.51		2012-08-22	2263.85
				2014-12-05	1901.51		2012-08-21	2274.59
				13/05/2014	1904.85		2012-08-20	2249.26
				14/05/2014	1919.7		2012-08-19	2241.24
				15/05/2014	1925.31		2012-08-18	2241.24
				16/05/2014	1927.8		2012-08-17	2244.84
				17/05/2014	1925.41		2012-08-16	2246.58
				18/05/2014	1925.41		2012-08-15	2211.75
				19/05/2014	1925.41		2012-08-14	2209.07
				20/05/2014	1921.16		2012-08-13	2212.91
				21/05/2014	1920.41		2012-08-12	2206.19
				22/05/2014	1911.33		2012-08-11	2206.19
				23/05/2014	1905.8		2012-08-10	2201.84
				24/05/2014	1905.53		2012-08-09	2200.89
				25/05/2014	1905.53		2012-08-08	2206.08
				26/05/2014	1905.53		2012-08-07	2217.33
				27/05/2014	1905.53		2012-08-06	2217.04
				28/05/2014	1917.34		2012-08-05	2204
				29/05/2014	1910.8		2012-08-04	2204
				30/05/2014	1905.96		2012-08-03	2210.06
				31/05/2014	1900.64		2012-08-02	2173.52
				2014-01-06	1900.64		2012-08-01	2202.07
				2014-02-06	1900.64		2012-07-31	2203.27
				2014-03-06	1900.64		2012-07-30	2192.78
				2014-04-06	1899.74		2012-07-29	2215.62
				2014-05-06	1897.7		2012-07-28	2215.62
				2014-06-06	1892.08		2012-07-27	2213.27
				2014-07-06	1886.09		2012-07-26	2213.36
				2014-08-06	1886.09		2012-07-25	2178.99
				2014-09-06	1886.09		2012-07-24	2163.69
				2014-10-06	1883.76		2012-07-23	2151.74
				2014-11-06	1884.97		2012-07-22	2160.7
				2014-12-06	1884.63		2012-07-21	2160.7
				13/06/2014	1877.18		2012-07-20	2160.7
				14/06/2014	1877.37		2012-07-19	2180.35
				15/06/2014	1877.37		2012-07-18	2181.82
				16/06/2014	1877.37		2012-07-17	2171.98
				17/06/2014	1886.62		2012-07-16	2178.98
				18/06/2014	1899.9		2012-07-15	2179.69
				19/06/2014	1895.92		2012-07-14	2179.69
				20/06/2014	1881.34		2012-07-13	2191.82
				21/06/2014	1884.56		2012-07-12	2178.16
				22/06/2014	1884.56		2012-07-11	2186.61
				23/06/2014	1884.56		2012-07-10	2194.04
				24/06/2014	1884.56		2012-07-09	2195.77
				25/06/2014	1886.85		2012-07-08	2197.11
				26/06/2014	1880.37		2012-07-07	2197.11
				27/06/2014	1886.01		2012-07-06	2183.72
				28/06/2014	1881.19		2012-07-05	2193.33
				29/06/2014	1881.19		2012-07-04	2216.18
				30/06/2014	1881.19		2012-07-03	2249.67
				2014-01-07	1881.19		2012-07-02	2245.74
				2014-02-07	1865.42		2012-07-01	2264.75
				2014-03-07	1856.73		2012-06-30	2264.75
				2014-04-07	1848.91		2012-06-29	2291.4
				2014-05-07	1848.91		2012-06-28	2232.02
				2014-06-07	1848.91		2012-06-27	2248.66
				2014-07-07	1848.91		2012-06-26	2248.98
				2014-08-07	1849.28		2012-06-25	2230.76
				2014-09-07	1854.24		2012-06-24	2240.68
				2014-10-07	1859.94		2012-06-23	2240.68
				2014-11-07	1858.47		2012-06-22	2226.29
				2014-12-07	1852.57		2012-06-21	2231.74
				13/07/2014	1852.57		2012-06-20	2252.38
				14/07/2014	1852.57		2012-06-19	2264.29
				15/07/2014	1857.93		2012-06-18	2246.96
				16/07/2014	1867.88		2012-06-17	2255.09
				17/07/2014	1868.41		2012-06-16	2255.09
				18/07/2014	1872.27		2012-06-15	2256.88
				19/07/2014	1871.87		2012-06-14	2246.52
				20/07/2014	1871.87		2012-06-13	2233.73
				21/07/2014	1871.87		2012-06-12	2212.69
				22/07/2014	1861.28		2012-06-11	2222.28
				23/07/2014	1848.98		2012-06-10	2214.46
				24/07/2014	1847.85		2012-06-09	2214.46
				25/07/2014	1846.12		2012-06-08	2202.81
				26/07/2014	1848.56		2012-06-07	2239.84
				27/07/2014	1848.56		2012-06-06	2248.2
				28/07/2014	1848.56		2012-06-05	2262.89
				29/07/2014	1850.61		2012-06-04	2292.65
				30/07/2014	1853.3		2012-06-03	2268.25
				31/07/2014	1872.43		2012-06-02	2268.25
				2014-01-08	1878.75		2012-06-01	2267.13
				2014-02-08	1873.65		2012-05-31	2260.02
				2014-03-08	1873.65		2012-05-30	2253.97
				2014-04-08	1873.65		2012-05-29	2307.49
				2014-05-08	1878.68		2012-05-28	2307.86
				2014-06-08	1892.35		2012-05-27	2303.07
				2014-07-08	1888.51		2012-05-26	2303.07
				2014-08-08	1888.51		2012-05-25	2297.77
				2014-09-08	1891.59		2012-05-24	2321.69
				2014-10-08	1891.59		2012-05-23	2296.15
				2014-11-08	1891.59		2012-05-22	2314.89
				2014-12-08	1881.62		2012-05-21	2316.7
				13/08/2014	1877.4		2012-05-20	2308.36
				14/08/2014	1883.33		2012-05-19	2308.36
				15/08/2014	1877.77		2012-05-18	2296.22
				16/08/2014	1884.81		2012-05-17	2279.32
				17/08/2014	1884.81		2012-05-16	2265.82
				18/08/2014	1884.81		2012-05-15	2263.22
				19/08/2014	1884.81		2012-05-14	2265.51
				20/08/2014	1894.27		2012-05-13	2284.21
				21/08/2014	1912.43		2012-05-12	2284.21
				22/08/2014	1919.84		2012-05-11	2284.62
				23/08/2014	1924.4		2012-05-10	2301.64
				24/08/2014	1924.4		2012-05-09	2276.72
				25/08/2014	1924.4		2012-05-08	2285.98
				26/08/2014	1932.39		2012-05-07	2293.02
				27/08/2014	1928.67		2012-05-06	2304.44
				28/08/2014	1926.92		2012-05-05	2304.44
				29/08/2014	1935.04		2012-05-04	2301.36
				30/08/2014	1918.62		2012-05-03	2315
				31/08/2014	1918.62		2012-05-02	2320.01
				2014-01-09	1918.62		2012-05-01	2332.89
				2014-02-09	1918.62		2012-04-30	2331.04
				2014-03-09	1931.49		2012-04-29	2335.26
				2014-04-09	1924.67		2012-04-28	2335.26
				2014-05-09	1931.45		2012-04-27	2339.81
				2014-06-09	1935.25		2012-04-26	2333.49
				2014-07-09	1935.25		2012-04-25	2330.81
				2014-08-09	1935.25		2012-04-24	2342.79
				2014-09-09	1942.03		2012-04-23	2324.52
				2014-10-09	1962.84		2012-04-22	2339.31
				2014-11-09	1975.82		2012-04-21	2339.31
				2014-12-09	1979.97		2012-04-20	2345.82
				13/09/2014	1994.97		2012-04-19	2331.84
				14/09/2014	1994.97		2012-04-18	2321.46
				15/09/2014	1994.97		2012-04-17	2333.41
				16/09/2014	1987.71		2012-04-16	2321.27
				17/09/2014	1978.08		2012-04-15	2325.01
				18/09/2014	1975.47		2012-04-14	2325.01
				19/09/2014	1975.42		2012-04-13	2327.18
				20/09/2014	1966.89		2012-04-12	2355.15
				21/09/2014	1966.89		2012-04-11	2352.9
				22/09/2014	1966.89		2012-04-10	2328.16
				23/09/2014	1992.68		2012-04-09	2316.85
				24/09/2014	1997.91		2012-04-08	2315.52
				25/09/2014	2007.48		2012-04-07	2315.52
				26/09/2014	2019.76		2012-04-06	2315.52
				27/09/2014	2023.89		2012-04-05	2315.52
				28/09/2014	2023.89		2012-04-04	2318.96
				29/09/2014	2023.89		2012-04-03	2373.18
				30/09/2014	2028.48		2012-04-02	2383.63
				2014-01-10	2022		2012-04-01	2386.5
				2014-02-10	2025.75		2012-03-31	2386.5
				2014-03-10	2021.49		2012-03-30	2376.63
				2014-04-10	2026.2		2012-03-29	2351.69
				2014-05-10	2026.2		2012-03-28	2342.67
				2014-06-10	2026.2		2012-03-27	2344.11
				2014-07-10	2028.03		2012-03-26	2345.6
				2014-08-10	2026.9		2012-03-25	2334.51
				2014-09-10	2040.31		2012-03-24	2334.51
				2014-10-10	2041.71		2012-03-23	2336.77
				2014-11-10	2052.96		2012-03-22	2319.63
				2014-12-10	2052.96		2012-03-21	2321.15
				13/10/2014	2052.96		2012-03-20	2324.67
				14/10/2014	2052.96		2012-03-19	2328.45
				15/10/2014	2049.66		2012-03-18	2315.96
				16/10/2014	2057.7		2012-03-17	2315.96
				17/10/2014	2074.4		2012-03-16	2319.44
				18/10/2014	2064.43		2012-03-15	2301.77
				19/10/2014	2064.43		2012-03-14	2293.58
				20/10/2014	2064.43		2012-03-13	2315.18
				21/10/2014	2065.82		2012-03-12	2315.37
				22/10/2014	2048.44		2012-03-11	2311.76
				23/10/2014	2049.9		2012-03-10	2311.76
				24/10/2014	2053.39		2012-03-09	2315.67
				25/10/2014	2065.38		2012-03-08	2354.47
				26/10/2014	2065.38		2012-03-07	2334.56
				27/10/2014	2065.38		2012-03-06	2326.73
				28/10/2014	2069.72		2012-03-05	2349.68
				29/10/2014	2055.43		2012-03-04	2344.8
				30/10/2014	2044.55		2012-03-03	2344.8
				31/10/2014	2050.52		2012-03-02	2338.21
				2014-01-11	2061.92		2012-03-01	2355.56
				2014-02-11	2061.92		2012-02-29	2364.83
				2014-03-11	2061.92		2012-02-28	2385.72
				2014-04-11	2061.92		2012-02-27	2374.16
				2014-05-11	2076.99		2012-02-26	2386.21
				2014-06-11	2081.24		2012-02-25	2386.21
				2014-07-11	2086.86		2012-02-24	2391.18
				2014-08-11	2103.25		2012-02-23	2371.98
				2014-09-11	2103.25		2012-02-22	2353.71
				2014-10-11	2103.25		2012-02-21	2360.83
				2014-11-11	2103.12		2012-02-20	2361.27
				2014-12-11	2103.12		2012-02-19	2342.76
				13/11/2014	2115.59		2012-02-18	2342.76
				14/11/2014	2133.03		2012-02-17	2360.02
				15/11/2014	2160.47		2012-02-16	2336.2
				16/11/2014	2160.47		2012-02-15	2332.59
				17/11/2014	2160.47		2012-02-14	2334.85
				18/11/2014	2160.47		2012-02-13	2359.93
				19/11/2014	2158.58		2012-02-12	2355.01
				20/11/2014	2156.73		2012-02-11	2355.01
				21/11/2014	2156.93		2012-02-10	2340.99
				22/11/2014	2142.02		2012-02-09	2366.65
				23/11/2014	2142.02		2012-02-08	2363.64
				24/11/2014	2142.02		2012-02-07	2367.62
				25/11/2014	2158.12		2012-02-06	2334.12
				26/11/2014	2162.15		2012-02-05	2341.98
				27/11/2014	2165.15		2012-02-04	2341.98
				28/11/2014	2165.15		2012-02-03	2356.12
				29/11/2014	2206.19		2012-02-02	2367.9
				30/11/2014	2206.19		2012-02-01	2383.53
				2014-01-12	2206.19		2012-01-31	2376.03
				2014-02-12	2252.36		2012-01-30	2374.36
				2014-03-12	2293.47		2012-01-29	2377.61
				2014-04-12	2286.03		2012-01-28	2377.61
				2014-05-12	2284.24		2012-01-27	2366.23
				2014-06-12	2304.12		2012-01-26	2387.59
				2014-07-12	2304.12		2012-01-25	2354.15
				2014-08-12	2304.12		2012-01-24	2351.48
				2014-09-12	2304.12		2012-01-23	2385.97
				2014-10-12	2350.01		2012-01-22	2362.65
				2014-11-12	2381.96		2012-01-21	2362.65
				2014-12-12	2423.56		2012-01-20	2353.75
				13/12/2014	2405.31		2012-01-19	2355.77
				14/12/2014	2405.31		2012-01-18	2353.55
				15/12/2014	2405.31		2012-01-17	2345.28
				16/12/2014	2414.39		2012-01-16	2333.4
				17/12/2014	2446.35		2012-01-15	2332.3
				18/12/2014	2412.79		2012-01-14	2332.3
				19/12/2014	2334.98		2012-01-13	2333.76
				20/12/2014	2297.14		2012-01-12	2372.78
				21/12/2014	2297.14		2012-01-11	2366.12
				22/12/2014	2297.14		2012-01-10	2407.98
				23/12/2014	2316.93		2012-01-09	2400.34
				24/12/2014	2342.57		2012-01-08	2395.92
				25/12/2014	2346.9		2012-01-07	2395.92
				26/12/2014	2346.9		2012-01-06	2395.88
				27/12/2014	2358.46		2012-01-05	2428.42
				28/12/2014	2358.46		2012-01-04	2472.1
				29/12/2014	2358.46		2012-01-03	2535.81
				30/12/2014	2378.56		2012-01-02	2521.92
				31/12/2014	2392.46		2012-01-01	2521.92
				2015-01-01	2392.46		2011-12-31	2521.92
				2015-02-01	2392.46		2011-12-30	2521.92
				2015-03-01	2383.37		2011-12-29	2503.5
				2015-04-01	2383.37		2011-12-28	2485.94
				2015-05-01	2383.37		2011-12-27	2509.89
				2015-06-01	2412.82		2011-12-26	2504.7
				2015-07-01	2452.11		2011-12-25	2504.7
				2015-08-01	2434.31		2011-12-24	2504.7
				2015-09-01	2405.03		2011-12-23	2513.54
				2015-10-01	2406.71		2011-12-22	2529.02
				2015-11-01	2406.71		2011-12-21	2520.88
				2015-12-01	2406.71		2011-12-20	2542.54
				13/01/2015	2406.71		2011-12-19	2519.82
				14/01/2015	2442.03		2011-12-18	2525.43
				15/01/2015	2438.79		2011-12-17	2525.43
				16/01/2015	2398.91		2011-12-16	2525.85
				17/01/2015	2383.91		2011-12-15	2518.4
				18/01/2015	2383.91		2011-12-14	2498.26
				19/01/2015	2383.91		2011-12-13	2528.8
				20/01/2015	2383.91		2011-12-12	2546.86
				21/01/2015	2373.44		2011-12-11	2575.57
				22/01/2015	2361.54		2011-12-10	2575.57
				23/01/2015	2370.75		2011-12-09	2580.21
				24/01/2015	2386.5		2011-12-08	2569.97
				25/01/2015	2386.5		2011-12-07	2592.55
				26/01/2015	2386.5		2011-12-06	2591.24
				27/01/2015	2386.28		2011-12-05	2611.22
				28/01/2015	2381.11		2011-12-04	2603.95
				29/01/2015	2362.42		2011-12-03	2603.95
				30/01/2015	2397.35		2011-12-02	2618.36
				31/01/2015	2441.1		2011-12-01	2624.64
				2015-01-02	2441.1		2011-11-30	2648.12
				2015-02-02	2441.1		2011-11-29	2595.36
				2015-03-02	2407.29		2011-11-28	2601.51
				2015-04-02	2374.72		2011-11-27	2585.44
				2015-05-02	2381.91		2011-11-26	2585.44
				2015-06-02	2384.53		2011-11-25	2564.41
				2015-07-02	2384.76		2011-11-24	2574.75
				2015-08-02	2384.76		2011-11-23	2570.68
				2015-09-02	2384.76		2011-11-22	2602.47
				2015-10-02	2371.31		2011-11-21	2582.33
				2015-11-02	2380.79		2011-11-20	2592.97
				2015-12-02	2416.61		2011-11-19	2592.97
				13/02/2015	2401.03		2011-11-18	2584.02
				14/02/2015	2376.23		2011-11-17	2584.15
				15/02/2015	2376.23		2011-11-16	2591.55
				16/02/2015	2376.23		2011-11-15	2587.83
				17/02/2015	2376.23		2011-11-14	2608.88
				18/02/2015	2416.37		2011-11-13	2628.4
				19/02/2015	2429.71		2011-11-12	2628.4
				20/02/2015	2445.16		2011-11-11	2628.4
				21/02/2015	2455.54		2011-11-10	2605.57
				22/02/2015	2455.54		2011-11-09	2593.08
				23/02/2015	2455.54		2011-11-08	2645.03
				24/02/2015	2489.81		2011-11-07	2634.31
				25/02/2015	2500.59		2011-11-06	2635.84
				26/02/2015	2489.41		2011-11-05	2635.84
				27/02/2015	2484.58		2011-11-04	2621.61
				28/02/2015	2496.99		2011-11-03	2596.96
				2015-01-03	2496.99		2011-11-02	2610.29
				2015-02-03	2496.99		2011-11-01	2559.45
				2015-03-03	2522.03		2011-10-31	2598.6
				2015-04-03	2555.08		2011-10-30	2641.07
				2015-05-03	2565.9		2011-10-29	2641.07
				2015-06-03	2543.47		2011-10-28	2640.76
				2015-07-03	2565.61		2011-10-27	2656.1
				2015-08-03	2565.61		2011-10-26	2592.01
				2015-09-03	2565.61		2011-10-25	2612.44
				2015-10-03	2592.86		2011-10-24	2634.42
				2015-11-03	2618.79		2011-10-23	2636.98
				2015-12-03	2633.65		2011-10-22	2636.98
				13/03/2015	2610.08		2011-10-21	2648.79
				14/03/2015	2661.52		2011-10-20	2602.76
				15/03/2015	2661.52		2011-10-19	2625.79
				16/03/2015	2661.52		2011-10-18	2593.57
				17/03/2015	2675.08		2011-10-17	2608.73
				18/03/2015	2677.97		2011-10-16	2627.88
				19/03/2015	2651.49		2011-10-15	2627.88
				20/03/2015	2613.38		2011-10-14	2646.99
				21/03/2015	2587.71		2011-10-13	2599.55
				22/03/2015	2587.71		2011-10-12	2640
				23/03/2015	2587.71		2011-10-11	2634.18
				24/03/2015	2587.71		2011-10-10	2637.65
				25/03/2015	2526.79		2011-10-09	2606.17
				26/03/2015	2535.55		2011-10-08	2606.17
				27/03/2015	2551.3		2011-10-07	2633.76
				28/03/2015	2556.85		2011-10-06	2637.22
				29/03/2015	2556.85		2011-10-05	2625.64
				30/03/2015	2556.85		2011-10-04	2580.98
				31/03/2015	2576.05		2011-10-03	2560.57
				2015-01-04	2598.36		2011-10-02	2588.15
				2015-02-04	2576.41		2011-10-01	2588.15
				2015-03-04	2576.41		2011-09-30	2569.49
				2015-04-04	2576.41		2011-09-29	2603.79
				2015-05-04	2576.41		2011-09-28	2567.03
				2015-06-04	2576.41		2011-09-27	2595.16
				2015-07-04	2522.71		2011-09-26	2562.89
				2015-08-04	2518.05		2011-09-25	2571.83
				2015-09-04	2490.9		2011-09-24	2571.83
				2015-10-04	2494.77		2011-09-23	2589.64
				2015-11-04	2516.08		2011-09-22	2534.42
				2015-12-04	2516.08		2011-09-21	2539.63
				13/04/2015	2516.08		2011-09-20	2527.29
				14/04/2015	2537.33		2011-09-19	2477.96
				15/04/2015	2550.83		2011-09-18	2509.18
				16/04/2015	2534.63		2011-09-17	2509.18
				17/04/2015	2493.93		2011-09-16	2511.59
				18/04/2015	2495.01		2011-09-15	2526.36
				19/04/2015	2495.01		2011-09-14	2479.22
				20/04/2015	2495.01		2011-09-13	2477.55
				21/04/2015	2487.07		2011-09-12	2445.06
				22/04/2015	2469.03		2011-09-11	2463.56
				23/04/2015	2488.5		2011-09-10	2463.56
				24/04/2015	2471.21		2011-09-09	2454.4
				25/04/2015	2461.17		2011-09-08	2505.74
				26/04/2015	2461.17		2011-09-07	2515.1
				27/04/2015	2461.17		2011-09-06	2501.98
				28/04/2015	2419.81		2011-09-05	2515.89
				29/04/2015	2393.42		2011-09-04	2533.09
				30/04/2015	2388.06		2011-09-03	2533.09
				2015-01-05	2393.58		2011-09-02	2527
				2015-02-05	2393.58		2011-09-01	2536.96
				2015-03-05	2393.58		2011-08-31	2568.11
				2015-04-05	2393.58		2011-08-30	2580.02
				2015-05-05	2408.17		2011-08-29	2607.61
				2015-06-05	2386.72		2011-08-28	2576.12
				2015-07-05	2362.41		2011-08-27	2576.12
				2015-08-05	2369.23		2011-08-26	2571.86
				2015-09-05	2360.58		2011-08-25	2571.32
				2015-10-05	2360.58		2011-08-24	2567.55
				2015-11-05	2360.58		2011-08-23	2561.4
				2015-12-05	2381.53		2011-08-22	2558.54
				13/05/2015	2386.77		2011-08-21	2565.12
				14/05/2015	2377.87		2011-08-20	2565.12
				15/05/2015	2389.49		2011-08-19	2560.49
				16/05/2015	2417.01		2011-08-18	2530.14
				17/05/2015	2417.01		2011-08-17	2567.9
				18/05/2015	2417.01		2011-08-16	2567.76
				19/05/2015	2417.01		2011-08-15	2535.12
				20/05/2015	2475.45		2011-08-14	2535.12
				21/05/2015	2503.37		2011-08-13	2535.12
				22/05/2015	2489.39		2011-08-12	2549.51
				23/05/2015	2500.22		2011-08-11	2569.8
				24/05/2015	2500.22		2011-08-10	2569.42
				25/05/2015	2500.22		2011-08-09	2575.68
				26/05/2015	2500.22		2011-08-08	2543.54
				27/05/2015	2542.53		2011-08-07	2544.35
				28/05/2015	2548.13		2011-08-06	2544.35
				29/05/2015	2549.97		2011-08-05	2528.24
				30/05/2015	2533.79		2011-08-04	2509.27
				31/05/2015	2533.79		2011-08-03	2523.3
				2015-01-06	2533.79		2011-08-02	2519.16
				2015-02-06	2549.29		2011-08-01	2524.68
				2015-03-06	2554.44		2011-07-31	2554.73
				2015-04-06	2571.92		2011-07-30	2554.73
				2015-05-06	2588.56		2011-07-29	2545.14
				2015-06-06	2623.66		2011-07-28	2523.79
				2015-07-06	2623.66		2011-07-27	2531.32
				2015-08-06	2623.66		2011-07-26	2561.07
				2015-09-06	2623.66		2011-07-25	2519.42
				2015-10-06	2569.17		2011-07-24	2524.52
				2015-11-06	2523		2011-07-23	2524.52
				2015-12-06	2538.55		2011-07-22	2523.13
				13/06/2015	2535.91		2011-07-21	2527.18
				14/06/2015	2535.91		2011-07-20	2493.97
				15/06/2015	2535.91		2011-07-19	2496.09
				16/06/2015	2535.91		2011-07-18	2455.72
				17/06/2015	2531.72		2011-07-17	2472.88
				18/06/2015	2550.43		2011-07-16	2472.88
				19/06/2015	2528.85		2011-07-15	2469.37
				20/06/2015	2548.2		2011-07-14	2488.89
				21/06/2015	2548.2		2011-07-13	2499.96
				22/06/2015	2548.2		2011-07-12	2473.22
				23/06/2015	2537.68		2011-07-11	2461.41
				24/06/2015	2550.74		2011-07-10	2508.65
				25/06/2015	2566.66		2011-07-09	2508.65
				26/06/2015	2556.21		2011-07-08	2508.61
				27/06/2015	2585.11		2011-07-07	2539.24
				28/06/2015	2585.11		2011-07-06	2527.26
				29/06/2015	2585.11		2011-07-05	2549.41
				30/06/2015	2585.11		2011-07-04	2557.87
				2015-01-07	2598.68		2011-07-03	2552.67
				2015-02-07	2626.8		2011-07-02	2552.67
				2015-03-07	2623.91		2011-07-01	2566.76
				2015-04-07	2642.97		2011-06-30	2580.96
				2015-05-07	2642.97		2011-06-29	2572.18
				2015-06-07	2642.97		2011-06-28	2567.82
				2015-07-07	2665.41		2011-06-27	2553.25
				2015-08-07	2690.15		2011-06-26	2532.42
				2015-09-07	2690.79		2011-06-25	2532.42
				2015-10-07	2670.79		2011-06-24	2532.86
				2015-11-07	2667.37		2011-06-23	2517.16
				2015-12-07	2667.37		2011-06-22	2569.94
				13/07/2015	2667.37		2011-06-21	2572.01
				14/07/2015	2693.54		2011-06-20	2558.7
				15/07/2015	2688.2		2011-06-19	2557.89
				16/07/2015	2713.04		2011-06-18	2557.89
				17/07/2015	2727.23		2011-06-17	2566.65
				18/07/2015	2751.88		2011-06-16	2519.26
				19/07/2015	2751.88		2011-06-15	2535.57
				20/07/2015	2751.88		2011-06-14	2573.67
				21/07/2015	2751.88		2011-06-13	2551.65
				22/07/2015	2765.1		2011-06-12	2548.64
				23/07/2015	2790.26		2011-06-11	2548.64
				24/07/2015	2807.36		2011-06-10	2545.26
				25/07/2015	2857.46		2011-06-09	2567.49
				26/07/2015	2857.46		2011-06-08	2585.63
				27/07/2015	2857.46		2011-06-07	2620.9
				28/07/2015	2854.13		2011-06-06	2606.71
				29/07/2015	2855.44		2011-06-05	2600.19
				30/07/2015	2855.32		2011-06-04	2600.19
				31/07/2015	2866.04		2011-06-03	2598.84
				2015-01-08	2862.51		2011-06-02	2583.91
				2015-02-08	2862.51		2011-06-01	2593.46
				2015-03-08	2862.51		2011-05-31	2612.61
				2015-04-08	2902.98		2011-05-30	2593.44
				2015-05-08	2906.95		2011-05-29	2591.53
				2015-06-08	2945.97		2011-05-28	2591.53
				2015-07-08	2955.31		2011-05-27	2609.22
				2015-08-08	2955.31		2011-05-26	2582.44
				2015-09-08	2955.31		2011-05-25	2572.9
				2015-10-08	2955.31		2011-05-24	2578.29
				2015-11-08	2913.45		2011-05-23	2551.81
				2015-12-08	2943.97		2011-05-22	2575.56
				13/08/2015	2937.63		2011-05-21	2575.56
				14/08/2015	2966.12		2011-05-20	2568.66
				15/08/2015	2983.12		2011-05-19	2600.36
				16/08/2015	2983.12		2011-05-18	2602.18
				17/08/2015	2983.12		2011-05-17	2571.37
				18/08/2015	2983.12		2011-05-16	2570.12
				19/08/2015	3003.35		2011-05-15	2564.53
				20/08/2015	3027.2		2011-05-14	2564.53
				21/08/2015	3053.65		2011-05-13	2568.07
				22/08/2015	3102.6		2011-05-12	2553.29
				23/08/2015	3102.6		2011-05-11	2561.44
				24/08/2015	3102.6		2011-05-10	2554.94
				25/08/2015	3208.37		2011-05-09	2515.27
				26/08/2015	3194.24		2011-05-08	2557.67
				27/08/2015	3238.51		2011-05-07	2557.67
				28/08/2015	3195.47		2011-05-06	2566.87
				29/08/2015	3101.1		2011-05-05	2576.84
				30/08/2015	3101.1		2011-05-04	2629.81
				31/08/2015	3101.1		2011-05-03	2624.44
				2015-01-09	3079.97		2011-05-02	2633.1
				2015-02-09	3093.64		2011-05-01	2623.29
				2015-03-09	3142.34		2011-04-30	2623.29
				2015-04-09	3119.93		2011-04-29	2622.32
				2015-05-09	3113.55		2011-04-28	2644.59
				2015-06-09	3113.55		2011-04-27	2617.81
				2015-07-09	3113.55		2011-04-26	2605.71
				2015-08-09	3113.55		2011-04-25	2595.45
				2015-09-09	3138.46		2011-04-24	2597.32
				2015-10-09	3105.4		2011-04-23	2597.32
				2015-11-09	3080.57		2011-04-22	2597.32
				2015-12-09	3012.96		2011-04-21	2597.32
				13/09/2015	3012.96		2011-04-20	2598.16
				14/09/2015	3012.96		2011-04-19	2576.13
				15/09/2015	3032.59		2011-04-18	2557.79
				16/09/2015	3025.28		2011-04-17	2596.15
				17/09/2015	2989.04		2011-04-16	2596.15
				18/09/2015	2975.13		2011-04-15	2611.24
				19/09/2015	2984.9		2011-04-14	2630.05
				20/09/2015	2984.9		2011-04-13	2636.85
				21/09/2015	2984.9		2011-04-12	2631.99
				22/09/2015	3001.68		2011-04-11	2626.53
				23/09/2015	3065.74		2011-04-10	2623.34
				24/09/2015	3099.28		2011-04-09	2623.34
				25/09/2015	3135.17		2011-04-08	2634.52
				26/09/2015	3080.44		2011-04-07	2610.83
				27/09/2015	3080.44		2011-04-06	2637.39
				28/09/2015	3080.44		2011-04-05	2623.54
				29/09/2015	3096.98		2011-04-04	2646.12
				30/09/2015	3121.94		2011-04-03	2629.67
				2015-01-10	3086.75		2011-04-02	2629.67
				2015-02-10	3061.85		2011-04-01	2646.15
				2015-03-10	3034.9		2011-03-31	2667.16
				2015-04-10	3034.9		2011-03-30	2661.14
				2015-05-10	3034.9		2011-03-29	2641.84
				2015-06-10	2971.15		2011-03-28	2639.75
				2015-07-10	2913.74		2011-03-27	2646.87
				2015-08-10	2891.91		2011-03-26	2646.87
				2015-09-10	2887.21		2011-03-25	2638.01
				2015-10-10	2855.74		2011-03-24	2652.19
				2015-11-10	2855.74		2011-03-23	2635.93
				2015-12-10	2855.74		2011-03-22	2664.36
				13/10/2015	2855.74		2011-03-21	2659.3
				14/10/2015	2910.7		2011-03-20	2650.58
				15/10/2015	2928.69		2011-03-19	2650.58
				16/10/2015	2908.87		2011-03-18	2653.39
				17/10/2015	2879.89		2011-03-17	2653.64
				18/10/2015	2879.89		2011-03-16	2627.83
				19/10/2015	2879.89		2011-03-15	2620.8
				20/10/2015	2912.99		2011-03-14	2608.01
				21/10/2015	2929.19		2011-03-13	2582.73
				22/10/2015	2966.68		2011-03-12	2582.73
				23/10/2015	2925.36		2011-03-11	2590.71
				24/10/2015	2912.08		2011-03-10	2593.51
				25/10/2015	2912.08		2011-03-09	2630.86
				26/10/2015	2912.08		2011-03-08	2631.32
				27/10/2015	2918.21		2011-03-07	2648.97
				28/10/2015	2950.87		2011-03-06	2644.43
				29/10/2015	2926.75		2011-03-05	2644.43
				30/10/2015	2921.32		2011-03-04	2664.72
				31/10/2015	2897.83		2011-03-03	2670.88
				2015-01-11	2897.83		2011-03-02	2655.54
				2015-02-11	2897.83		2011-03-01	2637.7
				2015-03-11	2897.83		2011-02-28	2618.15
				2015-04-11	2825.25		2011-02-27	2605.92
				2015-05-11	2819.63		2011-02-26	2605.92
				2015-06-11	2853.32		2011-02-25	2609.81
				2015-07-11	2896.19		2011-02-24	2617.82
				2015-08-11	2896.19		2011-02-23	2600.59
				2015-09-11	2896.19		2011-02-22	2573.4
				2015-10-11	2921.15		2011-02-21	2568.8
				2015-11-11	2935.86		2011-02-20	2562.6
				2015-12-11	2935.86		2011-02-19	2562.6
				13/11/2015	3009.36		2011-02-18	2582.11
				14/11/2015	3073.23		2011-02-17	2590.45
				15/11/2015	3073.23		2011-02-16	2571.04
				16/11/2015	3073.23		2011-02-15	2556.54
				17/11/2015	3073.23		2011-02-14	2531.17
				18/11/2015	3069.24		2011-02-13	2548.09
				19/11/2015	3108.7		2011-02-12	2548.09
				20/11/2015	3082.04		2011-02-11	2559.92
				21/11/2015	3047.31		2011-02-10	2572.68
				22/11/2015	3047.31		2011-02-09	2570.5
				23/11/2015	3047.31		2011-02-08	2559.14
				24/11/2015	3086.82		2011-02-07	2535.26
				25/11/2015	3074.35		2011-02-06	2537.32
				26/11/2015	3099.75		2011-02-05	2537.32
				27/11/2015	3099.75		2011-02-04	2525.15
				28/11/2015	3101.1		2011-02-03	2525.37
				29/11/2015	3101.1		2011-02-02	2559.26
				30/11/2015	3101.1		2011-02-01	2576.1
				2015-01-12	3142.11		2011-01-31	2547.29
				2015-02-12	3131.95		2011-01-30	2531.5
				2015-03-12	3166.67		2011-01-29	2531.5
				2015-04-12	3149.12		2011-01-28	2532.48
				2015-05-12	3179.22		2011-01-27	2556.87
				2015-06-12	3179.22		2011-01-26	2538.1
				2015-07-12	3179.22		2011-01-25	2519.15
				2015-08-12	3287.03		2011-01-24	2514.75
				2015-09-12	3287.03		2011-01-23	2498.11
				2015-10-12	3294.02		2011-01-22	2498.11
				2015-11-12	3259.56		2011-01-21	2512.58
				2015-12-12	3299.36		2011-01-20	2470.36
				13/12/2015	3299.36		2011-01-19	2515.96
				14/12/2015	3299.36		2011-01-18	2507.41
				15/12/2015	3356		2011-01-17	2488.12
				16/12/2015	3328.08		2011-01-16	2501.98
				17/12/2015	3317.72		2011-01-15	2501.98
				18/12/2015	3333.37		2011-01-14	2491.16
				19/12/2015	3337.68		2011-01-13	2474.16
				20/12/2015	3337.68		2011-01-12	2425.25
				21/12/2015	3337.68		2011-01-11	2405.5
				22/12/2015	3332.7		2011-01-10	2406.71
				23/12/2015	3307.24		2011-01-09	2414.71
				24/12/2015	3255.19		2011-01-08	2414.71
				25/12/2015	3172.03		2011-01-07	2427.65
				26/12/2015	3172.03		2011-01-06	2469.99
				27/12/2015	3172.03		2011-01-05	2497.27
				28/12/2015	3172.03		2011-01-04	2533.93
				29/12/2015	3180.87		2011-01-03	2557.46
				30/12/2015	3155.22		2011-01-02	2567.7
				31/12/2015	3149.47		2011-01-01	2567.7

## Sheet: Survey Q1
Items payed for by Clinic per Treatment Course with MA
	Item 1 (Syringes)	Item 2 (Cotton)	Item 3 (Alcohol)	Item 4 (Gloves)	Item 5 (Tongue depressor)	Item 6 (Gauze)	Item 7 (Distilled Water)	Item 8 (Iodine Solution)	Item 9 (bandage)	Item 10 (estimated other materials costs)		TOTAL
Tum-CID1	6000	400	2000									8400
Tum-CID2	20000	2000	2500									24500
Tum-CID3	20000	3500	2500	10000								36000
Tum-CID4	20000	3500	2500	10000								36000
Tum-DN1	12000	1500	1500									15000
Tum-DN2	10000	1000	1000									12000
Rov1	16000	10000								200000		226000
Rov2	8000											8000
Rov3	10000	4000	2000	10000	10000	50000	3000	10000	20000			119000
Chap1	6000	500	1700									8200
Bue1	20000	4500	1500	40000					2000			68000
											Average	51009.1	24.8658
											Standard Deviation	63962.2	31.1802

## Sheet: Survey Q2
Percentage of Patients Providing their Own Supplies
Tum-CID1	100
Tum-CID2	90
Tum-CID3	100
Tum-CID4	90
Tum-DN1	90
Tum-DN2	10
Rov1	0
Rov2	0
Rov3	0
Chap1	0
Bue	10
	0.445455

## Sheet: Survey Q3
Items payed for by Patient per Treatment Course with MA
	Item 1 (Syringes)	Item 2 (Cotton)	Item 3 (Alcohol)	Item 4 (Gloves)	Item 5 (Tongue depressor)	Item 6 (Gauze)	Item 7 (Distilled Water)	Item 8 (Iodine Solution)	Item 9 (bandage)	Item 10 (estimated other materials costs)		TOTAL
Tum-CID1	6000	400	2000									8400
Tum-CID2	20000	2000	2500									24500
Tum-CID3	20000	3500	2500	10000								36000
Tum-CID4	20000	3500	2500	10000								36000
Tum-DN1	20000	2000	2100									24100
Tum-DN2	20000	2000	2000									24000
Rov1	0	0	0									0
Rov2	0	0	0									0
Rov3	0	0	0									0
Chap1	0	0	0									0
Bue	5000											5000
												14363.6

## Sheet: Survey Q4
Expenses (other than supplies) assumed by Patient Families
	Transportation	Food (outside of the home)	Treatment	Childcare	Lodging	Other		TOTAL
Tum-CID1	100000	120000	40000	0	0	0		260000
Tum-CID2	320000	0	40000	0	0	0		360000
Tum-CID3		300000	30000		150000			480000
Tum-CID4	80000	80000	20000		150000			330000
Tum-DN1	1000000	240000	0	0	272000			1512000
Tum-DN2	80000	600000	300000	400000	300000			1680000
Rov1		0	0	0	0			0
Rov2								0
Rov3	600000	160000						760000
Chap1	1200000	400000	0	0	400000			2000000			*noted 30000 lost-time per day
Bue	320000	480000	0	0	0			800000
COP
Averages	462500	238000	47777.8	57142.9	141333	0		743818
StdDev	405640	194412	90649.2	149071	144993	0		658975
USD
Averages	225.459	116.02	23.2906	27.8559	68.8969
StdDev	197.741	94.7716	44.1895	72.6689	70.6812

[truncated: 2 more sheets: Survey Q5, Transportation Survey Answers]
